# Supplementary material for: Genomic and Physiological Insights Into Heat–Drought Tolerance in Wheat Through GWAS and Phenotypic Evaluation
Source: Plant Cell Environ. 2026 Apr 22;49(8):5511–29. doi: 10.1111/pce.70510 (PMC13353619; doi:10.1111/pce.70510)
Supplement: Supplementary file 2 — Supporting File 2 [file PCE-49-5511-s001.xlsx]

## Sheet: Seed source
Table S1. Source information of 345 germplasm.
Entry No	Entry No	Genotype	¶Source origion
GRDC001	G001	92FS-16	UTAS
GRDC002	G002	AEGYLOPS14257	UTAS
GRDC003	G003	AFGHANISTAN7	UTAS
GRDC004	G004	AHGAF	UTAS
GRDC005	G005	ALBIDUM24	UTAS
GRDC006	G006	Al-wheat	UTAS
GRDC007	G007	ANNUELLO	WSU / AGT
GRDC008	G008	ARTEMOVKA	UTAS
GRDC009	G009	ASCOT	WSU / AGT
GRDC010	G010	AUS19392	UTAS
GRDC011	G011	AUS19393	UTAS
GRDC012	G012	AUS19394	UTAS
GRDC013	G013	AUS19395	UTAS
GRDC014	G014	AUS19396	UTAS
GRDC015	G015	AUS19397	UTAS
GRDC016	G016	AUS19398	UTAS
GRDC017	G017	AUS19399	UTAS
GRDC018	G018	AUS19400	UTAS
GRDC019	G019	AUS19401	UTAS
GRDC020	G020	AUS19402	UTAS
GRDC021	G021	AUS19403	UTAS
GRDC022	G022	AUS19719	UTAS
GRDC023	G023	AXE	WSU / AGT
GRDC024	G024	BALLISTA	WSU / AGT
GRDC025	G025	BANKS	WSU / AGT
GRDC026	G026	BARHAM	WSU / AGT
GRDC027	G027	BAXTER	WSU / AGT
GRDC028	G028	BECKOM	WSU / AGT
GRDC029	G029	BOREE	WSU / AGT
GRDC030	G030	BORLAUG 100	WSU / AGT
GRDC031	G031	BUKOVINKA	UTAS
GRDC032	G032	CALIBRE	WSU / AGT
GRDC033	G033	CARINYA	WSU / AGT
GRDC034	G034	CATAPULT	WSU / AGT
GRDC035	G035	CAZ53	UTAS
GRDC036	G036	CHIEF CL PLUS	WSU / AGT
GRDC037	G037	CONDO	WSU / AGT
GRDC038	G038	CONDOR	WSU / AGT
GRDC039	G039	COOK	WSU / AGT
GRDC040	G040	COOLAH	WSU / AGT
GRDC041	G041	COOTA	WSU / AGT
GRDC042	G042	COSMICK	WSU / AGT
GRDC043	G043	CUNNINGHAM	WSU / AGT
GRDC044	G044	CUTLASS	WSU / AGT
GRDC045	G045	DENISON	WSU / AGT
GRDC046	G046	DERRIMUT	WSU / AGT
GRDC047	G047	DEVIL	WSU / AGT
GRDC048	G048	DIAMONDBIRD	WSU / AGT
GRDC049	G049	DOLLARBIRD	WSU / AGT
GRDC050	G050	DS FARADAY	WSU / AGT
GRDC051	G051	DS PASCAL	WSU / AGT
GRDC052	G052	DS TULL	WSU / AGT
GRDC053	G053	E.M.S.SUMMIT70-8	UTAS
GRDC054	G054	EAGLE	WSU / AGT
GRDC055	G055	EG JET	WSU / AGT
GRDC056	G056	EG TITANIUM	WSU / AGT
GRDC057	G057	EGA GREGORY	WSU / AGT
GRDC058	G058	EGRET	WSU / AGT
GRDC059	G059	ELLISON	WSU / AGT
GRDC060	G060	ELMORE CL PLUS	WSU / AGT
GRDC061	G061	EMU ROCK	WSU / AGT
GRDC062	G062	EXALIBUR	WSU / AGT
GRDC063	G063	EXITOB	UTAS
GRDC064	G064	FEDERATION	WSU / AGT
GRDC065	G065	FRAME	WSU / AGT
GRDC066	G066	FRETES	UTAS
GRDC067	G067	GAMENYA	WSU / AGT
GRDC068	G068	GATCHER	WSU / AGT
GRDC069	G069	GLADIUS	WSU / AGT
GRDC070	G070	Glover	UTAS
GRDC071	G071	GRENADE CL PLUS	WSU / AGT
GRDC072	G072	H-002	UTAS
GRDC073	G073	H-004	UTAS
GRDC074	G074	H-006	UTAS
GRDC075	G075	H-008	UTAS
GRDC076	G076	H-010	UTAS
GRDC077	G077	H-011	UTAS
GRDC078	G078	H-020	UTAS
GRDC079	G079	H-021	UTAS
GRDC080	G080	H-031	UTAS
GRDC081	G081	H-033	UTAS
GRDC082	G082	H-034	UTAS
GRDC083	G083	H-041	UTAS
GRDC084	G084	H-042	UTAS
GRDC085	G085	H-043	UTAS
GRDC086	G086	H-045	UTAS
GRDC087	G087	H-046	UTAS
GRDC088	G088	H-047	UTAS
GRDC089	G089	H-048	UTAS
GRDC090	G090	H-049	UTAS
GRDC091	G091	H-051	UTAS
GRDC092	G092	H-052	UTAS
GRDC093	G093	H-053	UTAS
GRDC094	G094	H-054	UTAS
GRDC095	G095	H-056	UTAS
GRDC096	G096	H-057	UTAS
GRDC097	G097	H-058	UTAS
GRDC098	G098	H-059	UTAS
GRDC099	G099	H-060	UTAS
GRDC100	G100	H-061	UTAS
GRDC101	G101	H-062	UTAS
GRDC102	G102	H-064	UTAS
GRDC103	G103	H-065	UTAS
GRDC104	G104	H-066	UTAS
GRDC105	G105	H-068	UTAS
GRDC106	G106	H-069	UTAS
GRDC107	G107	H-070	UTAS
GRDC108	G108	H-071	UTAS
GRDC109	G109	H-073	UTAS
GRDC110	G110	H-074	UTAS
GRDC111	G111	H-076	UTAS
GRDC112	G112	H-077	UTAS
GRDC113	G113	H-078	UTAS
GRDC114	G114	H-079	UTAS
GRDC115	G115	H-080	UTAS
GRDC116	G116	H-082	UTAS
GRDC117	G117	H-083	UTAS
GRDC118	G118	H-084	UTAS
GRDC119	G119	H-085	UTAS
GRDC120	G120	H-086	UTAS
GRDC121	G121	H-088	UTAS
GRDC122	G122	H-089	UTAS
GRDC123	G123	H-090	UTAS
GRDC124	G124	H-091	UTAS
GRDC125	G125	H-093	UTAS
GRDC126	G126	H-094	UTAS
GRDC127	G127	H-095	UTAS
GRDC128	G128	H-103	UTAS
GRDC129	G129	H-107	UTAS
GRDC130	G130	H-109	UTAS
GRDC131	G131	H-110	UTAS
GRDC132	G132	H-111	UTAS
GRDC133	G133	H-112	UTAS
GRDC134	G134	H-113	UTAS
GRDC135	G135	H-114	UTAS
GRDC136	G136	H-115	UTAS
GRDC137	G137	H-125	UTAS
GRDC138	G138	H-126	UTAS
GRDC139	G139	H-127	UTAS
GRDC140	G140	H-131	UTAS
GRDC141	G141	H-132	UTAS
GRDC142	G142	H-133	UTAS
GRDC143	G143	H-135	UTAS
GRDC144	G144	H-135W	UTAS
GRDC145	G145	H-136	UTAS
GRDC146	G146	H-137	UTAS
GRDC147	G147	H-138	UTAS
GRDC148	G148	H-141	UTAS
GRDC149	G149	H-142	UTAS
GRDC150	G150	H-149	UTAS
GRDC151	G151	H-151	UTAS
GRDC152	G152	H-152	UTAS
GRDC153	G153	H-154	UTAS
GRDC154	G154	H-160	UTAS
GRDC155	G155	H-161	UTAS
GRDC156	G156	H-165	UTAS
GRDC157	G157	H-167	UTAS
GRDC158	G158	H-168	UTAS
GRDC159	G159	H-176	UTAS
GRDC160	G160	H-177	UTAS
GRDC161	G161	H-178	UTAS
GRDC162	G162	H-180	UTAS
GRDC163	G163	H-181	UTAS
GRDC164	G164	H-183	UTAS
GRDC165	G165	H-184	UTAS
GRDC166	G166	H-185	UTAS
GRDC167	G167	H-186	UTAS
GRDC168	G168	H-187	UTAS
GRDC169	G169	H-189	UTAS
GRDC170	G170	H-191	UTAS
GRDC171	G171	H-192	UTAS
GRDC172	G172	H-193	UTAS
GRDC173	G173	H-194	UTAS
GRDC174	G174	H-196	UTAS
GRDC175	G175	H-199	UTAS
GRDC176	G176	H-203	UTAS
GRDC177	G177	H-205	UTAS
GRDC178	G178	H-207	UTAS
GRDC179	G179	H-208	UTAS
GRDC180	G180	H-209	UTAS
GRDC181	G181	H-210	UTAS
GRDC182	G182	H-211	UTAS
GRDC183	G183	H-212	UTAS
GRDC184	G184	H-214	UTAS
GRDC185	G185	H-215	UTAS
GRDC186	G186	H-216	UTAS
GRDC187	G187	H-220	UTAS
GRDC188	G188	H-221	UTAS
GRDC189	G189	H-223	UTAS
GRDC190	G190	H-225	UTAS
GRDC191	G191	H-227	UTAS
GRDC192	G192	H-229	UTAS
GRDC193	G193	H-230	UTAS
GRDC194	G194	H-231	UTAS
GRDC195	G195	H-233	UTAS
GRDC196	G196	H-235	UTAS
GRDC197	G197	H-236	UTAS
GRDC198	G198	H-237	UTAS
GRDC199	G199	H-238	UTAS
GRDC200	G200	H-239	UTAS
GRDC201	G201	H-240	UTAS
GRDC202	G202	H-241	UTAS
GRDC203	G203	H-246	UTAS
GRDC204	G204	H-247	UTAS
GRDC205	G205	H-249	UTAS
GRDC206	G206	H-250	UTAS
GRDC207	G207	H45	WSU / AGT
GRDC208	G208	HALBERD	WSU / AGT
GRDC209	G209	HAMMER CL PLUS	WSU / AGT
GRDC210	G210	HARTOG	WSU / AGT
GRDC211	G211	HB88I-172	UTAS
GRDC212	G212	HERON	WSU / AGT
GRDC213	G213	HG-35	UTAS
GRDC214	G214	IG43428	UTAS
GRDC215	G215	JANZ	WSU / AGT
GRDC216	G216	KAZAKHSTANSKAJA126	UTAS
GRDC217	G217	KENNEDY	WSU / AGT
GRDC218	G218	KHARCHIA65	UTAS
GRDC219	G219	KINSEI	WSU / AGT
GRDC220	G220	KIORA	WSU / AGT
GRDC221	G221	KITE	WSU / AGT
GRDC222	G222	KOPARA73	UTAS
GRDC223	G223	KORD CL PLUS	WSU / AGT
GRDC224	G224	KRICHAUFF	WSU / AGT
GRDC225	G225	LIVINGSTON	WSU / AGT
GRDC226	G226	LRPB ARROW	WSU / AGT
GRDC227	G227	LRPB FLANKER	WSU / AGT
GRDC228	G228	LRPB HAVOC	WSU / AGT
GRDC229	G229	LRPB IMPALA	WSU / AGT
GRDC230	G230	LRPB LANCER	WSU / AGT
GRDC231	G231	LRPB MUSTANG	WSU / AGT
GRDC232	G232	LRPB NYALA	WSU / AGT
GRDC233	G233	LRPB ORYX	WSU / AGT
GRDC234	G234	LRPB RAIDER	WSU / AGT
GRDC235	G235	LRPB RELIANT	WSU / AGT
GRDC236	G236	LRPB SCOUT	WSU / AGT
GRDC237	G237	LRPB SPITFIRE	WSU / AGT
GRDC238	G238	LRPB TROJAN	WSU / AGT
GRDC239	G239	LRPB COBRA	WSU / AGT
GRDC240	G240	LRPB DUAL	WSU / AGT
GRDC241	G241	LRPB HELLFIRE	WSU / AGT
GRDC242	G242	LRPB PARAKEET	WSU / AGT
GRDC243	G243	LRPB STEALTH	WSU / AGT
GRDC244	G244	LU26S	UTAS
GRDC245	G245	MACE	WSU / AGT
GRDC246	G246	MACHETE	WSU / AGT
GRDC247	G247	MAHONDEMIAS	UTAS
GRDC248	G248	MERINDA	WSU / AGT
GRDC249	G249	MITCH	WSU / AGT
GRDC250	G250	NAPOSTA	UTAS
GRDC251	G251	NINJA	WSU / AGT
GRDC252	G252	OLYMPIC	WSU / AGT
GRDC253	G253	OXLEY	WSU / AGT
GRDC254	G254	PI178704	UTAS
GRDC255	G255	QAL20000	WSU / AGT
GRDC256	G256	R-BYDV	UTAS
GRDC257	G257	REBEL 65	WSU / AGT
GRDC258	G258	Revenue	UTAS
GRDC259	G259	ROCKSTAR	WSU / AGT
GRDC260	G260	SCEPTER	WSU / AGT
GRDC261	G261	SEA CONDAMINE	WSU / AGT
GRDC262	G262	SELOFHOURANI27	UTAS
GRDC263	G263	SHERIFF CL PLUS	WSU / AGT
GRDC264	G264	SILVERSTAR	WSU / AGT
GRDC265	G265	SOCIEDADNACION	UTAS
GRDC266	G266	SONNENWEIZEN	UTAS
GRDC267	G267	SPEAR	WSU / AGT
GRDC268	G268	STING	WSU / AGT
GRDC269	G269	SUNBLADE CL PLUS	WSU / AGT
GRDC270	G270	SUNCENTRAL	WSU / AGT
GRDC271	G271	SUNCHASER	WSU / AGT
GRDC272	G272	SUNCO	WSU / AGT
GRDC273	G273	SUNECA	WSU / AGT
GRDC274	G274	SUNFLEX	WSU / AGT
GRDC275	G275	SUNGUARD	WSU / AGT
GRDC276	G276	SUNLAMB	WSU / AGT
GRDC277	G277	SUNLIN	WSU / AGT
GRDC278	G278	SUNMASTER	WSU / AGT
GRDC279	G279	SUNMATE	WSU / AGT
GRDC280	G280	SUNPRIME	WSU / AGT
GRDC281	G281	SUNSTATE	WSU / AGT
GRDC282	G282	SUNTIME	WSU / AGT
GRDC283	G283	SUNTOP	WSU / AGT
GRDC284	G284	SUNVALE	WSU / AGT
GRDC285	G285	SUNVEX	WSU / AGT
GRDC286	G286	SUNZELL	WSU / AGT
GRDC287	G287	SUPREME	WSU / AGT
GRDC288	G288	SW9550192	UTAS
GRDC289	G289	SW9550213	UTAS
GRDC290	G290	TAJAZNAJA4	UTAS
GRDC291	G291	TIMGALEN	WSU / AGT
GRDC292	G292	TIMSON	WSU / AGT
GRDC293	G293	TUNGSTEN	WSU / AGT
GRDC294	G294	VENTURA	WSU / AGT
GRDC295	G295	VIXEN	WSU / AGT
GRDC296	G296	VULCAN	WSU / AGT
GRDC297	G297	W5013EY-11-1	UTAS
GRDC298	G298	W5924DT-34	UTAS
GRDC299	G299	WALLUP	WSU / AGT
GRDC300	G300	WEDIN	WSU / AGT
GRDC301	G301	wheat-2HBYDV	UTAS
GRDC302	G302	WYALKATCHEM	WSU / AGT
GRDC303	G303	X-259	UTAS
GRDC304	G304	X-260	UTAS
GRDC305	G305	X-262	UTAS
GRDC306	G306	Yannong19	UTAS
GRDC307	G307	YENDA	WSU / AGT
GRDC308	G308	YITPI	WSU / AGT
GRDC309	G309	YM58	UTAS
GRDC310	G310	YOUNG	WSU / AGT
GRDC311	G311	YRODY1006	UTAS
GRDC312	G312	Yu-01	UTAS
GRDC313	G313	Yu-02	UTAS
GRDC314	G314	Yu-06	UTAS
GRDC315	G315	Yu-08	UTAS
GRDC316	G316	Yu-10	UTAS
GRDC317	G317	Yu-11	UTAS
GRDC318	G318	Yu-12	UTAS
GRDC319	G319	ZEN	WSU / AGT
GRDC320	G320	Bethlehem	MU
GRDC321	G321	Bethlehem-3B	MU
GRDC322	G322	Bethlehem-7A	MU
GRDC323	G323	Westonia	MU
GRDC324	G324	Kauz	MU
GRDC325	G325	Spitfire	MU
GRDC326	G326	Gregory	MU
GRDC327	G327	D02-072	MU
GRDC328	G328	D02-098	MU
GRDC329	G329	D02-107	MU
GRDC330	G330	D02-110	MU
GRDC331	G331*	D04-137	MU
GRDC332	G332*	D04-143	MU
GRDC333	G333*	D04-151	MU
GRDC334	G334*	D04-169	MU
GRDC335	G335*	D05-200	MU
GRDC336	G336*	D07-275	MU
GRDC337	G337*	D07-278	MU
GRDC338	G338*	D07-283	MU
GRDC339	G339*	D07-375	MU
GRDC340	G340*	D08-292	MU
GRDC341	G341*	D09-307	MU
GRDC342	G342*	BW-DH51	MU
GRDC343	G343*	SpB-DH161	MU
GRDC344	G344*	SpM-DH134	MU
GRDC345	G345*	SpM-DH157	MU
¶ WSU / AGT: Western Sydney University / Australian Grains Technologies ; UTAS: University of Tasmania; MU: Murdoch University
*: Genotypes were not included in the field trial.

## Sheet: Parameter measurements
Table S2. The full description of trait acronyms and the methods of measurements.
¶Environments	Traits	Trait acronyms	Recording time	The methods of the data recording and calculation
Control (well-watered)	Days to anthesis	Anthesis	Anthesis	The number of days to anthesis was calculated by subtracting the sowing date from the date of anthesis on the main spike.
	Plant biomass	Biomass_C	Two months after harvesting	The biomass was recorded after being air-dried for two months in a heat chamber maintained at a daily temperature above 30 °C.
	Tiller number per plant	TillerNo_C	Harvesting time	The total tiller number per plant including the main tiller.
	Spike number per plant	SpikeNo_C	Harvesting time	The total spike number per plant.
	Main spike weight	Mspikewt_C	After harvest	The main spike weight.
	Sub-tiller spike weight	Tspikewt_C	After harvest	The total tiller spike weight excluding the main spike.
	Total spike weight	Totalspikewt_C	After harvest	The total spike weight including the main and tiller spike.
	Single spike weight	SingleSpikewt_C	After harvest	The total spike weight divided by the total spike number.
	Single sub-tiller spike weight	SingleTillerSpikewt_C	After harvest	The average tiller spike weight excluding the main tiller.
	Plant height	PH_C	Before harvest	Plant height above the soil excluding the length of awn.
	Stem length	Stemlength_C	Before harvest	Plant height taking away the spike length.
	Peduncle length	Pedlength_C	Before harvest	The length of peduncle.
	Spike length	Spikelength_C	Before harvest	The length of spike excluding the awn.
	Flag leaf length	Leaflength_C	At anthesis	The length of flag leaf.
	Flag leaf width	Leafwidth_C	At anthesis	The maximum width of flag leaf.
	Flag leaf area	Leafarea_C	At anthesis	The leaf length times the leaf width times 0.83.
	CCM200 value	CCM200_C	At anthesis	Flag leaf chlorophyll content measured by CCM200.
	Flag leaf thick	Leafthick_C	At anthesis	The thickness of flag leaf measured by PhotosynQ.
	Flag leaf temperature	LeafTEMP_C	At anthesis	The flag leaf temperature measured by PhotosynQ.
	SPAD value	SPAD_C	At anthesis	Flag leaf chlorophyll content measured by PhotosynQ.
	Linear electron flow	LEF_C	At anthesis	The linear electron flow of flag leaf measured by PhotosynQ.
	Grain weight per plant	GWperPlant_C	After harvest	Grain weight of whole plant.
	Main spike grain weight	MSSdwt_C	After harvest	Grain weight of the main spike .
	Mean sub-tiller grain weight	MeanTSdwt_C	After harvest	Average tiller grain weight excluding main tiller.
	Mean grain number per spike	MeanSdNo_C	After harvest	Average seed number per spike.
	Main spike grain number	MSSdNo_C	After harvest	Seed number of main spike.
	Mean grain number per sub-tiller spike	MeanTSdNo_C	After harvest	Average seed number per tiller spike excluding main spike.
	Plant thousand grain weight	TotalTGW_C	After harvest	Thousand grain weight of one plant.
	Main spike thousand grain weight	MSTGW_C	After harvest	Thousand grain weight of main spike.
	Thousand grain weight of sub-tiller spikes	TTGW_C	After harvest	Thousand grain weight of tiller spikes excluding the main spike.
	Avgerage spikelets per spike of one plant	AvgSpikelets_C	After harvest	Avgerage spikelets per spike of one plant.
	Main spike spikelet number	MSSpikelets_C	After harvest	Spikelet number of main spike.
	Mean sub-tiller spikelet number	MeanTspikelets_C	After harvest	Average spikelet number per tiller spike excluding the main spike.
	Avgerage florets per spike	AvgFlorets_C	After harvest	Avgerage florets per spike of one plant.
	Main spike floret number	MSFlorets_C	After harvest	Floret number of main spike.
	Mean sub-tiller floret number	MeanTFlorets_C	After harvest	Average floret number per tiller spike excluding the main spike.
	Seed setting rate per spike of one plant	TotalSdSetting_C	After harvest	Seed number per spike divided by floret number per spike of whole plant.
	Main spike seed-setting rate	MSSdSetting_C	After harvest	Seed number divided by floret number on main spike.
	Mean sub-tiller seed-setting rate	MeanTSdSetting_C	After harvest	Average seed-setting rate of tiller spike excluding the main spike.
	Mini test weight	MiniTestTW_C	After harvest	Seed mini test weight of one plant grain.
	Seed aspect ratio	AspectRatio_C	After harvest	The ratio of seed length and seed width of one plant grain.
	Seed roundness	Roundness_C	After harvest	Seed roundness of one plant grain.
	Average seed length	LengthMean_C	After harvest	Average seed length of one plant grain.
	Average seed width	WidthMean_C	After harvest	Average seed width of one plant grain.
	Average seed thickness	ThicknsMean_C	After harvest	Average seed thickness of one plant grain.
	Average seed area	AvgSeedArea_C	After harvest	Average seed area of one plant grain.
	Large kernel weight percentage above a 2.8 mm sieve	2.8Screen_C	After harvest	The weight percentage of large kernel retained on a 2.8 mm sieve.
	Small kernel weight percentage below a 2.2 mm sieve	2.2screen_C	After harvest	The weight percentage of small kernel passed on a 2.2 mm sieve.
Heat-drought stressed-GH	Plant biomass under heat and drought	Biomass_H	Two months after harvesting	The biomass was recorded after being air-dried for two months in a heat chamber maintained at a daily temperature above 30 °C.
	Tiller number per plant under heat and drought	TillerNo_H	Harvesting time	The total tiller number per plant including the main tiller.
	Spike number per plant under heat and drought	SpikeNo_H	Harvesting time	The total spike number per plant.
	Main spike weight under heat and drought	Mspikewt_H	After harvest	The main spike weight.
	Sub-tiller spike weight under heat and drought	Tspikewt_H	After harvest	The total tiller spike weight excluding the main spike.
	Total spike weight under heat and drought	Totalspikewt_H	After harvest	The total spike weight including the main and tiller spike.
	Single spike weight under heat and drought	SingleSpikewt_H	After harvest	The total spike weight divided by the total spike number.
	Single sub-tiller spike weight under heat and drought	SnigleTillerSpikewt_H	After harvest	The average tiller spike weight excluding the main tiller.
	Plant height under heat and drought	PH_H	Before harvest	Plant height above the soil excluding the length of awn.
	Stem length under heat and drought	Stemlength_H	Before harvest	Plant height taking away the spike length.
	Peduncle length under heat and drought	Pedlength_H	Before harvest	The length of peduncle.
	Spike length under heat and drought	Spikelength_H	Before harvest	The length of spike excluding the awn.
	Flag leaf length under heat and drought	Leaflength_H	At anthesis, the 5th day of treatment, 10 days after recovery	The length of flag leaf.
	Flag leaf width under heat and drought	Leafwidth_H	At anthesis, the 5th day of treatment, 10 days after recovery	The maximum width of flag leaf.
	Flag leaf area under heat and drought	Leafarea_H	At anthesis, the 5th day of treatment, 10 days after recovery	The leaf length times the leaf width times 0.83.
	CCM200 value under heat and drought	CCM200_H	At anthesis, the 5th day of treatment, 10 days after recovery	Flag leaf chlorophyll content measured by CCM200.
	Flag leaf thick under heat and drought	Leafthick_H	At anthesis, the 5th day of treatment, 10 days after recovery	The thickness of flag leaf measured by PhotosynQ.
	Flag leaf temperature under heat and drought	LeafTEMP_H	At anthesis, the 5th day of treatment, 10 days after recovery	The flag leaf temperature measured by PhotosynQ.
	SPAD value under heat and drought	SPAD_H	At anthesis, the 5th day of treatment, 10 days after recovery	Flag leaf chlorophyll content measured by PhotosynQ.
	Linear electron flow under heat and drought	LEF_H	At anthesis, the 5th day of treatment, 10 days after recovery	The linear electron flow of flag leaf measured by PhotosynQ.
	Grain weight per plant under heat and drought	GWperPlant_H	After harvest	Grain weight of whole plant.
	Main spike grain weight under heat and drought	MSSdwt_H	After harvest	Grain weight of the main spike .
	Mean sub-tiller grain weight under heat and drought	MeanTSdwt_H	After harvest	Average tiller grain weight excluding main tiller.
	Mean grain number per spike under heat and drought	MeanSdNo_H	After harvest	Average seed number per spike.
	Main spike grain number under heat and drought	MSSdNo_H	After harvest	Seed number of main spike.
	Mean grain number per sub-tiller spike under heat and drought	MeanTSdNo_H	After harvest	Average seed number per tiller spike excluding main spike.
	Plant thousand grain weight under heat and drought	TotalTGW_H	After harvest	Thousand grain weight of one plant.
	Main spike thousand grain weight under heat and drought	MSTGW_H	After harvest	Thousand grain weight of main spike.
	Thousand grain weight of sub-tiller spikes under heat and drought	TTGW_H	After harvest	Thousand grain weight of tiller spikes excluding the main spike.
	Avgerage spikelets per spike of one plant under heat and drought	AvgSpikelets_H	After harvest	Avgerage spikelets per spike of one plant.
	Main spike spikelet number under heat and drought	MSSpikelets_H	After harvest	Spikelet number of main spike.
	Mean sub-tiller spikelet number under heat and drought	MeanTspikelets_H	After harvest	Average spikelet number per tiller spike excluding the main spike.
	Avgerage florets per spike under heat and drought	AvgFlorets_H	After harvest	Avgerage florets per spike of one plant.
	Main spike floret number under heat and drought	MSFlorets_H	After harvest	Floret number of main spike.
	Mean sub-tiller floret number under heat and drought	MeanTFlorets_H	After harvest	Average floret number per tiller spike excluding the main spike.
	Seed setting rate per spike of one plant under heat and drought	TotalSdSetting_H	After harvest	Seed number per spike divided by floret number per spike of whole plant.
	Main spike seed-setting rate under heat and drought	MSSdSetting_H	After harvest	Seed number divided by floret number on main spike.
	Mean sub-tiller seed-setting rate under heat and drought	MeanTSdSetting_H	After harvest	Average seed-setting rate of tiller spike excluding the main spike.
	Mini test weight under heat and drought	MiniTestTW_H	After harvest	Seed mini test weight of one plant grain.
	Seed aspect ratio under heat and drought	AspectRatio_H	After harvest	The ratio of seed length and seed width of one plant grain.
	Seed roundness under heat and drought	Roundness_H	After harvest	Seed roundness of one plant grain.
	Average seed length under heat and drought	LengthMean_H	After harvest	Average seed length of one plant grain.
	Average seed width under heat and drought	WidthMean_H	After harvest	Average seed width of one plant grain.
	Average seed thickness under heat and drought	ThicknsMean_H	After harvest	Average seed thickness of one plant grain.
	Average seed area under heat and drought	AvgSeedArea_H	After harvest	Average seed area of one plant grain.
	Large kernel weight percentage above a 2.8 mm sieve under heat and drought	2.8Screen_H	After harvest	The weight percentage of large kernel retained on a 2.8 mm sieve.
	Small kernel weight percentage below a 2.2 mm sieve under heat and drought	2.2screen_H	After harvest	The weight percentage of small kernel passed on a 2.2 mm sieve.
Relative value-GH	The ratio of Plant biomass	Biomass_HRatio	Calculated after harvest	The ratio of HD treated and control.
	The ratio of Tiller number per plant	TillerNo_HRatio	Calculated after harvest	The ratio of HD treated and control.
	The ratio of Spike number per plant	SpikeNo_HRatio	Calculated after harvest	The ratio of HD treated and control.
	The ratio of Main spike weight	Mspike_HRatio	Calculated after harvest	The ratio of HD treated and control.
	The ratio of Sub-tiller spike weight	Tspike_HRatio	Calculated after harvest	The ratio of HD treated and control.
	The ratio of Total spike weight	Totalspikewt_HRatio	Calculated after harvest	The ratio of HD treated and control.
	The ratio of Single spike weight	SingleSpikewt_HRatio	Calculated after harvest	The ratio of HD treated and control.
	The ratio of Single sub-tiller spike weight	SingleTillerspikewt_HRatio	Calculated after harvest	The ratio of HD treated and control.
	The ratio of Plant height	PH_HRatio	Calculated after harvest	The ratio of HD treated and control.
	The ratio of Stem length	Stemlength_HRatio	Calculated after harvest	The ratio of HD treated and control.
	The ratio of Peduncle length	Pedlength_HRatio	Calculated after harvest	The ratio of HD treated and control.
	The ratio of Spike length	Spikelength_Hratio	Calculated after harvest	The ratio of HD treated and control.
	The ratio of Flag leaf length	Leaflength_Hratio	Calculated after harvest	The ratio of HD treated and control.
	The ratio of Flag leaf width	Leafwidth_HRatio	Calculated after harvest	The ratio of HD treated and control.
	The ratio of Flag leaf area	Leafarea_HRatio	Calculated after harvest	The ratio of HD treated and control.
	The ratio of CCM200 value	CCM200_HRatio	Calculated after harvest	The ratio of HD treated and control.
	The ratio of Flag leaf thick	Leafthick_HRatio	Calculated after harvest	The ratio of HD treated and control.
	The ratio of Flag leaf temperature	LeafTEMP_HRatio	Calculated after harvest	The ratio of HD treated and control.
	The ratio of SPAD value	SPAD_HRatio	Calculated after harvest	The ratio of HD treated and control.
	The ratio of Linear electron flow	LEF_HRatio	Calculated after harvest	The ratio of HD treated and control.
	The ratio of Grain weight per plant	GWperPlant_HRatio	Calculated after harvest	The ratio of HD treated and control.
	The ratio of Main spike grain weight	MSSdwt_HRatio	Calculated after harvest	The ratio of HD treated and control.
	The ratio of Mean sub-tiller grain weight	MeanTSdwt_HRatio	Calculated after harvest	The ratio of HD treated and control.
	The ratio of Mean grain number per spike	MeanSdNo_HRatio	Calculated after harvest	The ratio of HD treated and control.
	The ratio of Main spike grain number	MSSdNo_HRatio	Calculated after harvest	The ratio of HD treated and control.
	The ratio of Mean grain number per sub-tiller spike	MeanTSdNo_HRatio	Calculated after harvest	The ratio of HD treated and control.
	The ratio of Plant thousand grain weight	TotalTGW_HRatio	Calculated after harvest	The ratio of HD treated and control.
	The ratio of Main spike thousand grain weight	MSTGW_HRatio	Calculated after harvest	The ratio of HD treated and control.
	The ratio of Thousand grain weight of sub-tiller spikes	TTGW_HRatio	Calculated after harvest	The ratio of HD treated and control.
	The ratio of Avgerage spikelets per spike of one plant	AvgSpikelets_HRatio	Calculated after harvest	The ratio of HD treated and control.
	The ratio of Main spike spikelet number	MSSpikelets_HRatio	Calculated after harvest	The ratio of HD treated and control.
	The ratio of Mean sub-tiller spikelet number	MeanTspikelets_HRatio	Calculated after harvest	The ratio of HD treated and control.
	The ratio of Avgerage florets per spike	AvgFlorets_HRatio	Calculated after harvest	The ratio of HD treated and control.
	The ratio of Main spike floret number	MSFlorets_HRatio	Calculated after harvest	The ratio of HD treated and control.
	The ratio of Mean sub-tiller floret number	MeanTFlorets_H Ratio	Calculated after harvest	The ratio of HD treated and control.
	The ratio of Seed setting rate per spike of one plant	TotalSdSetting_HRatio	Calculated after harvest	The ratio of HD treated and control.
	The ratio of Main spike seed-setting rate	MSSdSetting_HRatio	Calculated after harvest	The ratio of HD treated and control.
	The ratio of Mean sub-tiller seed-setting rate	MeanTSdSetting_HRatio	Calculated after harvest	The ratio of HD treated and control.
	The ratio of Mini test weight	MiniTestTW_HRatio	Calculated after harvest	The ratio of HD treated and control.
	The ratio of Seed aspect ratio	AspectRatio_HRatio	Calculated after harvest	The ratio of HD treated and control.
	The ratio of Seed roundness	Roundness_HRatio	Calculated after harvest	The ratio of HD treated and control.
	The ratio of Average seed length	LengthMean_HRatio	Calculated after harvest	The ratio of HD treated and control.
	The ratio of Average seed width	WidthMean_HRatio	Calculated after harvest	The ratio of HD treated and control.
	The ratio of Average seed thickness	ThicknsMean_HRatio	Calculated after harvest	The ratio of HD treated and control.
	The ratio of Average seed area	AvgSeedArea_HRatio	Calculated after harvest	The ratio of HD treated and control.
	The ratio of Large kernel weight percentage above a 2.8 mm sieve	2.8Screen_HRatio	Calculated after harvest	The ratio of HD treated and control.
	The ratio of Small kernel weight percentage below a 2.2 mm sieve	2.2screen_HRatio	Calculated after harvest	The ratio of HD treated and control.
Field-Northam WA	Grain yield per plot on the field	GY_F	After harvest	Grain yield after hand harvesting, and threshed and cleaned.
	Plant height on the field	PH_F	Before harvest	The average plant height of three main tillers in the middle of each plot.
	Days to anthesis on the field	Anthesis_F	At anthesis	The number of days to anthesis was calculated by subtracting the sowing date from the date of anthesis on the main spike.
	CCM200 value on the field	CCM200_F	At anthesis	Flag leaf chlorophyll content measured by CCM200.
	Thousand grian weight per plot on the field	TGW_F	After harvest	Thousand grain weight measured after the harvested grain cleaned.
¶ -GH: glasshouse; _C: control; _H: heat and drought treatment; _F: field.

## Sheet: Summary of agronomic traits
Table S3. Summary of agronomic traits.
QTL number	Treatment	¶Trait	Mean	Min	Max	SD	CV (%)	Skewness	Kurtosis	H2
	Control-GH	Anthesis	105.85±1.23	72.25	178.63	22.79	21.53	0.64	-0.68	0.99
1		Biomass_C	15.2±0.41	3.75	37.35	7.54	49.62	0.66	-0.38	0.86
2		TillerNo_C	4.66±0.08	2.25	9.75	1.43	30.66	1.07	1.36	0.64
3		SpikeNo_C	4.18±0.07	2	9.25	1.27	30.29	0.95	1.4	0.66
4		Mspikewt_C	2.15±0.04	0.58	3.81	0.68	31.79	0.16	-0.5	0.85
5		Tspikewt_C	5.03±0.12	0.75	12.06	2.3	45.65	0.45	-0.36	0.73
6		Totalspikewt_C	7.08±0.15	1.63	14.83	2.79	39.44	0.26	-0.56	0.78
7		SingleSpikewt_C	1.83±0.02	0.4	4.28	0.69	37.77	0.58	0.14	0.83
8		SingleTillerSpikewt_C	1.67±0.03	0.51	3.35	0.58	34.76	0.45	-0.23	0.77
9		PH_C	100.27±1.71	46.63	176.25	31.75	31.66	0.64	-0.82	0.95
10		Stemlength_C	91.36±1.69	38.75	165	31.32	34.28	0.66	-0.82	0.95
11		Pedlength_C	35.63±0.4	12	59.63	7.39	20.75	0.19	0.77	0.81
12		Spikelength_C	8.91±0.09	4.75	14.13	1.65	18.47	0.25	0.26	0.65
13		Leaflength_C	31.14±0.37	12.75	47.1	6.88	22.08	-0.47	-0.01	0.86
14		Leafwidth_C	1.83±0.02	1.08	2.6	0.31	16.91	-0.01	-0.38	0.83
15		Leafarea_C	48.46±0.83	13.47	93.19	15.43	31.83	0.08	-0.27	0.84
16		CCM200_C	18.32±0.26	5.47	35.3	4.81	26.24	0.53	0.71	0.73
17		Leafthick_C	0.3±0.01	0.11	1.74	0.17	56.56	4.26	27.77	0.44
18		LeafTEMP_C	23.25±0.13	18.92	32.12	2.35	10.09	1	1.13	0.55
19		SPAD_C	38.64±0.36	12.69	54.87	6.76	17.48	-0.61	0.67	0.54
20		LEF_C	31.47±1.03	0.75	124.04	19.05	60.53	1.2	2.15	0.61
21		GWperPlant_C	5.53±0.12	1.04	11.95	2.2	39.68	0.33	-0.34	0.79
22		MSSdwt_C	1.7±0.03	0.26	3.27	0.56	32.7	0.18	-0.25	0.84
23		MeanTSdwt_C	1.23±0.03	0.32	2.69	0.48	38.58	0.52	-0.05	0.78
24		MeanSdNo_C	32.12±0.56	9.4	63.17	10.38	32.3	0.22	-0.41	0.8
25		MSSdNo_C	39.9±0.67	3.5	78	12.36	30.97	0.03	-0.02	0.82
26		MeanTSdNo_C	29.49±0.56	7.42	56.11	10.31	34.95	0.21	-0.46	0.74
27		TotalTGW_C	42.68±0.37	25.89	64.18	6.88	16.12	0.33	-0.07	0.78
28		MSTGW_C	43.57±0.41	24.5	72.35	7.6	17.44	0.46	0.39	0.79
29		TTGW_C	42.31±0.38	23.01	63.45	7.08	16.73	0.14	-0.04	0.7
30		AvgSpikelets_C	17.69±0.16	11	26.53	2.99	16.89	0.31	-0.37	0.85
31		MSSpikelets_C	19.95±0.18	12	29.33	3.25	16.29	0.31	-0.26	0.86
32		MeanTspikelets_C	16.9±0.16	8	25.67	3.05	18.04	0.18	-0.3	0.81
33		AvgFlorets_C	46.74±0.53	25.22	78.53	9.75	20.85	0.38	0	0.82
34		MSFlorets_C	55.35±0.63	28	94	11.66	21.07	0.36	-0.08	0.85
35		MeanTFlorets_C	43.79±0.52	16	74.44	9.67	22.09	0.33	0.11	0.77
36		TotalSdSetting_C	0.68±0.01	0.22	0.98	0.15	21.66	-0.59	-0.14	0.82
37		MSSdSetting_C	0.72±0.01	0.07	0.97	0.15	21.3	-0.91	0.93	0.78
38		MeanTSdSetting_C	0.66±0.01	0.21	0.98	0.16	23.63	-0.57	-0.17	0.74
39		MiniTestTW_C	32.42±0.45	15.2	57.07	8.39	25.89	0.33	-0.35	0.79
40		AspectRatio_C	1.94±0.01	1.56	2.54	0.14	7.39	0.43	0.87	0.87
41		Roundness_C	0.56±0.01	0.16	0.72	0.12	22.02	-1.3	1.32	0.34
42		LengthMean_C	6.49±0.02	5.48	7.92	0.43	6.59	0.38	-0.04	0.91
43		WidthMean_C	3.43±0.01	2.78	4.22	0.23	6.61	0.1	0.24	0.82
44		ThicknsMean_C	2.62±0.04	0	3.71	0.83	31.51	-1.36	1.5	0.32
45		AvgSeedArea_C	15±0.1	10.97	20.63	1.82	12.11	0.54	0.11	0.85
46		2.8Screen_C	73.97±1.35	0	99.53	25.07	33.9	-1.1	0.8	0.28
47		2.2screen_C	20.8±1.38	0.43	100	25.53	122.71	1.33	1.23	0.35
1	Heat-drought stressed-GH	Biomass_H	11.11±0.29	3.38	29.29	5.41	48.69	1.07	0.63	0.87
2		TillerNo_H	4.43±0.08	1.67	11.33	1.43	32.3	1.24	2.32	0.66
3		SpikeNo_H	3.66±0.06	1.5	8	1.06	28.95	0.97	1.46	0.59
4		Mspikewt_H	1.42±0.02	0.51	3.35	0.46	32.29	0.8	1.28	0.78
5		Tspikewt_H	2.58±0.05	0.6	7.06	1	38.81	0.97	1.47	0.6
6		Totalspikewt_H	3.94±0.07	1.27	9.47	1.27	32.39	0.83	1.14	0.72
7		SingleSpikewt_H	1.16±0.02	0.32	3.08	0.37	32.38	1.11	2.77	0.71
8		SingleTillerSpikewt_H	1.02±0.02	0.29	2.26	0.33	32.4	0.78	0.91	0.58
9		PH_H	97.42±1.67	42.5	172.88	30.96	31.78	0.63	-0.84	0.94
10		Stemlength_H	88.36±1.64	33.88	160.5	30.43	34.44	0.65	-0.81	0.94
11		Pedlength_H	33.84±0.36	14.5	52.88	6.59	19.48	-0.1	0.27	0.72
12		Spikelength_H	9.07±0.1	5.25	14.17	1.78	19.6	0.29	-0.29	0.57
13		Leaflength_H	31.57±0.38	13	49.2	6.96	22.04	-0.56	-0.03	0.87
14		Leafwidth_H	1.45±0.02	0.7	2.33	0.3	20.34	0.15	0.07	0.76
15		Leafarea_H	38.75±0.67	9.96	71.81	12.37	31.91	-0.08	-0.34	0.81
16		CCM200_H	11.29±0.37	1.35	33.75	6.78	60.07	0.66	-0.33	0.72
17		Leafthick_H	0.27±0.01	0.08	1.5	0.16	59.46	3.63	18.2	0.04
18		LeafTEMP_H	25.03±0.09	19.46	28.97	1.6	6.4	-0.2	0.08	0.6
19		SPAD_H	25.68±0.65	6.14	54.48	11.96	46.59	0.1	-1.05	0.73
20		LEF_H	12.93±0.46	0.65	51.69	8.47	65.56	1.15	1.95	0.22
21		GWperPlant_H	2.69±0.06	0.73	6.91	1.09	40.38	0.91	1.18	0.72
22		MSSdwt_H	1.01±0.02	0.11	2.76	0.4	39.61	0.86	1.69	0.75
23		MeanTSdwt_H	0.7±0.02	0.11	2.18	0.31	44.65	1.02	1.71	0.57
24		MeanSdNo_H	29.73±0.53	7.56	59.47	9.89	33.27	0.37	0.02	0.69
25		MSSdNo_H	37.86±0.66	5	69	12.26	32.37	0.07	-0.29	0.75
26		MeanTSdNo_H	26.27±0.53	3.83	56.06	9.8	37.31	0.37	0.11	0.54
27		TotalTGW_H	28.35±0.49	8.17	57.46	9	31.75	0.45	-0.02	0.63
28		MSTGW_H	29.01±0.54	4.4	64.25	10.08	34.75	0.41	0.14	0.61
29		TTGW_H	28.37±0.51	8.62	63.6	9.38	33.07	0.6	0.47	0.57
30		AvgSpikelets_H	17.59±0.17	10.45	29.71	3.21	18.23	0.44	0.38	0.82
31		MSSpikelets_H	19.47±0.19	9	32.33	3.49	17.91	0.3	0.17	0.85
32		MeanTspikelets_H	16.83±0.17	9.6	29.28	3.22	19.14	0.4	0.43	0.75
33		AvgFlorets_H	45.61±0.55	21.2	82.44	10.28	22.53	0.34	0.03	0.78
34		MSFlorets_H	53.1±0.64	21	89	11.87	22.36	0.06	-0.17	0.82
35		MeanTFlorets_H	42.52±0.54	20	83.5	10.05	23.63	0.4	0.2	0.7
36		TotalSdSetting_H	0.65±0.01	0.17	0.95	0.15	23.04	-0.45	-0.24	0.68
37		MSSdSetting_H	0.71±0.01	0.11	0.97	0.15	21.36	-0.87	0.81	0.66
38		MeanTSdSetting_H	0.61±0.01	0.1	0.97	0.17	28.62	-0.4	-0.32	0.59
39		MiniTestTW_H	21.55±0.23	14	37.65	4.17	19.37	0.91	1.17	0.72
40		AspectRatio_H	2.23±0.01	1.75	2.8	0.2	8.92	0.27	-0.04	0.72
41		Roundness_H	0.45±0.01	0.13	0.74	0.15	32.74	-0.42	-0.7	0.34
42		LengthMean_H	6.4±0.02	5.41	7.8	0.43	6.66	0.4	0.3	0.86
43		WidthMean_H	2.98±0.02	2.28	3.98	0.31	10.45	0.37	-0.06	0.67
44		ThicknsMean_H	1.81±0.05	0	3.59	0.9	49.55	-0.4	-0.66	0.32
45		AvgSeedArea_H	12.66±0.11	7.87	19.53	2.03	16.04	0.6	0.31	0.73
46		2.8Screen_H	31.63±1.47	0	98.85	27.24	86.11	0.53	-0.66	0.33
47		2.2screen_H	43.33±1.63	0.67	100	30.26	69.84	0.29	-0.81	0.29
1	Relative value-GH	Biomass_HRatio	0.77±0.01	0.39	1.5	0.2	25.95	0.78	0.78	0
2		TillerNo_HRatio	0.96±0.01	0.57	1.82	0.2	20.65	0.89	1.98	0
3		SpikeNo_HRatio	0.9±0.01	0.37	2	0.22	23.97	0.82	2.22	0.03
4		Mspike_HRatio	0.7±0.01	0.23	2.22	0.23	32.43	1.65	7.04	0.61
5		Tspike_HRatio	0.59±0.02	0.15	1.85	0.28	46.76	1.3	2.43	0.13
6		Totalspikewt_HRatio	0.62±0.01	0.21	1.65	0.23	37.63	1.06	1.52	0.38
7		SingleSpikewt_HRatio	0.71±0.01	0.22	1.77	0.24	33.34	1.22	2.8	0.52
8		SingleTillerspikewt_HRatio	0.7±0.01	0.2	2.04	0.27	38	1.49	4.12	0.41
9		PH_HRatio	0.98±0.01	0.68	1.35	0.1	10	0.29	1.68	0.21
10		Stemlength_HRatio	0.97±0.01	0.65	1.37	0.1	10.69	0.32	1.86	0.23
11		Pedlength_HRatio	0.97±0.01	0.53	3.29	0.2	21.01	4.69	50.36	0.33
12		Spikelength_Hratio	1.02±0.01	0.68	1.43	0.11	10.58	0.19	0.71	0.12
13		Leaflength_Hratio	1±0	0.79	1.13	0.03	2.66	-1.96	21.75	0
14		Leafwidth_HRatio	0.8±0.01	0.42	1.15	0.12	15.05	-0.13	-0.28	0.39
15		Leafarea_HRatio	0.8±0.01	0.4	1.23	0.12	15.58	-0.11	0	0.07
16		CCM200_HRatio	0.59±0.02	0.09	1.31	0.3	50.53	0.38	-0.84	0.56
17		Leafthick_HRatio	1.01±0.04	0.15	8.53	0.73	72.21	5.22	41.15	0.01
18		LeafTEMP_HRatio	1.1±0	0.81	1.4	0.08	7.66	-0.14	0.2	0.26
19		SPAD_HRatio	0.65±0.01	0.16	1.27	0.27	41.67	-0.04	-1.08	0.25
20		LEF_HRatio	0.65±0.03	0.01	4.12	0.52	79.78	2.05	7.79	0
21		GWperPlant_HRatio	0.54±0.01	0.09	1.67	0.25	45.26	0.95	1.4	0.29
22		MSSdwt_HRatio	0.64±0.02	0.06	2.31	0.29	45.37	2.04	8.43	0.28
23		MeanTSdwt_HRatio	0.62±0.02	0.11	2.03	0.31	49.89	1.35	2.78	0.26
24		MeanSdNo_HRatio	0.97±0.02	0.39	2.62	0.32	33.07	1.45	4.69	0.3
25		MSSdNo_HRatio	0.99±0.02	0.16	3.79	0.34	34.12	3.04	19.38	0.03
26		MeanTSdNo_HRatio	0.95±0.02	0.26	2.75	0.41	42.7	1.57	4.1	0.17
27		TotalTGW_HRatio	0.67±0.01	0.19	1.29	0.2	30.47	0.32	-0.17	0.53
28		MSTGW_HRatio	0.67±0.01	0.1	1.6	0.22	32.94	0.4	0.56	0.54
29		TTGW_HRatio	0.68±0.01	0.19	1.72	0.23	33.4	0.67	1.18	0.44
30		AvgSpikelets_HRatio	1±0.01	0.6	1.79	0.13	12.94	1.47	7.17	0.18
31		MSSpikelets_HRatio	0.98±0.01	0.5	1.45	0.11	11.18	0.35	2.85	0.2
32		MeanTspikelets_HRatio	1.01±0.01	0.55	1.91	0.16	15.74	1.53	7.03	0.18
33		AvgFlorets_HRatio	0.99±0.01	0.61	1.71	0.17	16.91	0.93	2.57	0.19
34		MSFlorets_HRatio	0.97±0.01	0.39	1.51	0.15	15.92	0.31	1.4	0.29
35		MeanTFlorets_H Ratio	0.99±0.01	0.57	2	0.2	20.41	1.14	3	0.21
36		TotalSdSetting_HRatio	0.97±0.01	0.37	2.26	0.22	22.97	1.07	4.55	0.39
37		MSSdSetting_HRatio	1.01±0.01	0.34	2.77	0.25	24.73	2.27	12.36	0.04
38		MeanTSdSetting_HRatio	0.95±0.02	0.29	2.37	0.29	30.97	1.07	3.1	0.19
39		MiniTestTW_HRatio	0.7±0.01	0.31	1.25	0.17	24.59	0.35	-0.4	0.6
40		AspectRatio_HRatio	1.15±0	0.94	1.42	0.09	7.87	0.33	-0.42	0.56
41		Roundness_HRatio	0.84±0.02	0.19	3.11	0.39	45.68	2.13	8.6	0.1
42		LengthMean_HRatio	0.99±0	0.77	1.1	0.04	4.16	-0.47	2.16	0.42
43		WidthMean_HRatio	0.87±0	0.65	1.13	0.08	9.56	0.14	-0.4	0.54
44		ThicknsMean_HRatio	0.72±0.03	0	3.3	0.47	64.99	1.71	5.95	0.3
45		AvgSeedArea_HRatio	0.85±0.01	0.48	1.22	0.12	13.67	0.31	0.19	0.53
46		2.8Screen_HRatio	2.05±0.95	0	241.45	17.45	849.37	11.59	140.08	0
47		2.2screen_HRatio	16.16±1.31	0.02	157.9	24.35	150.64	2.14	5.52	0.18
1	Field-Northam WA	GY_F	57±1.13	3.3	113.4	20.21	35.46	-0.02	-0.27	-
2		PH_F	76.49±0.76	23	108.25	13.5	17.65	0.06	0.17	-
3		Anthesis_F	104.36±0.43	90	132	7.43	7.12	0.66	0.11	-
4		CCM200_F	20.74±0.37	6.48	63.27	6.44	31.06	1.59	8.39	-
5		TGW_F	29.54±0.31	3.29	46.3	5.48	18.56	-0.41	2.19	-
¶: Acronyms refer to Table S2

## Sheet: Univariate ANOVA
Table S4. The results of the ANOVA analysis of variance (means squares) for phenotypic traits of 345 germplasms under heat-drought and control environments.
S.O.V.	Germplasm (G)	Treatments (T)	G × T	Error
DF	343	1	342	1334
Anthesis	3397.58 ***	1.48 ns	42.6 ns	45.57
Biomass	225.87 ***	9708.48 ***	23.36 ***	17.69
TillerNo	10.39 ***	38.13 ***	1.57 ns	2.18
SpikeNo	6.41 ***	160.86 ***	1.57 ns	1.5
Mspikewt	1.53 ***	299.53 ***	0.5 ***	0.18
Tspikewt	12.76 ***	3181.31 ***	5.49 ***	2.84
Totalspikewt	25.71 ***	6248.52 ***	9.86 ***	4.22
SingleSpikewt	1.34 ***	204.59 ***	0.46 ***	0.22
SingleTillerSpikewt	1.06 ***	188.71 ***	0.46 ***	0.23
PH	5724.22 ***	117.67 ***	361.46 ns	262.92
Stemlength	5446.88 ***	42.22 ***	358.27 ns	250.81
Pedlength	250.4 ***	2318.9 ***	56.95 ***	36.47
Spikelength	10.09 ***	18.92 ***	3.21 ns	2.03
Leaflength	363.65 ***	2.98 ns	1.06 ns	25.7
leafwidth	0.55 ***	87.44 ***	0.11 ***	0.07
Leafarea	1302.42 ***	66675.35 ***	108.69 ns	134.77
CCM200	204.47 ***	34381.64 ***	61.47 ***	38.42
Leafthick	0.12 ***	0.54 **	0.09 *	0.08
LeafTEMP	21.29 ***	1986.93 ***	9.07 ***	7.01
SPAD	467.73 ***	105101.79 ***	232.39 ***	119.95
LEF	813.13 ***	214388.94 ***	794.37 ***	388.54
GWperPlant	11.88 ***	3997.42 ***	5.57 ***	2.03
MSSdwt	0.97 ***	237.42 ***	0.4 ***	0.13
MeanTSdwt	0.62 ***	138.8 ***	0.3 ***	0.13
MeanSdNo	485.88 ***	2932.14 ***	111.94 ***	77.83
MSSdNo	737.09 ***	2105.7 ***	133.21 ***	96.09
MeanTSdNo	438.55 ***	5095.66 ***	136.34 ***	103.42
TotalTGW	248.29 ***	101295.13 ***	128.09 ***	61.82
MSTGW	304.01 ***	103881.84 ***	148.05 ***	74.8
TTGW	239.84 ***	92318.58 ***	144.61 ***	75.76
AvgSpikelets	49.63 ***	31.24 **	5.55 ***	3.98
MSSpikelets	59.36 ***	111.86 ***	6.41 ***	4.97
MeanTspikelets	47.72 ***	2.62 ns	7.84 **	6.33
AvgFlorets	503.11 ***	590.59 **	77.63 **	60.81
MSFlorets	695.54 ***	2507.52 ***	102.47 ***	69.07
MeanTFlorets	459.82 ***	783.26 ***	92.43 **	76.08
TotalSdSetting	0.1 ***	0.56 ***	0.02 ***	0.02
MSSdSetting	0.11 ***	0.06 ns	0.02 ***	0.02
MeanTSdSetting	0.12 ***	1.33 ***	0.04 ***	0.03
MiniTestTW	174.16 ***	58520.53 ***	81.03 ***	29.84
AspectRatio	0.14 ***	41.87 ***	0.04 ***	0.02
Roundness	0.07 ***	6.45 ***	0.04 ns	0.04
LengthMean	0.96 ***	3.91 ***	0.11 ***	0.06
WidthMean	0.31 ***	100.61 ***	0.13 ***	0.06
ThicknsMean	2.67 ***	321.05 ***	1.65 ns	1.49
AvgSeedArea	16.81 ***	2690.93 ***	4.94 ***	2.41
2.8Screen	2154.81 ***	883356.65 ***	1825.45 ***	1393.23
2.2screen	2822.42 ***	249568.64 ***	1702 ns	1609.86
Note: S.O.V.: source of variation; DF: degrees of freedom; Anthesis: Days to anthesis; Biomass: Plant biomass; TillerNo: Tiller number per plant; SpikeNo: Spike number per plant; Mspikewt: Main spike weight; Tspikewt: Tiller spike weight; Totalspikewt: Total spike weight; SingleSpikewt: Single spike weight; SingleTillerSpikewt: Single tiller spike weight; PH: Plant height; Stemlength: Stem length…

## Sheet: SPAD value
Table S5. The main phenotypic data for the 70 genotypes with the SPAD value over 20 after recovery.
¶GRDC No.	Genotypes	SPAD_PreH	SPAD_H2	SPAD_H2Ratio	SPAD_H3	SPAD_H3Ratio	Leafarea_PreH	Leafarea_H2	Leafarea_H2Ratio	GWperPlant_C	GWperPlant_H	GWperPlant_HRatio	MeanSdNo_C	MeanSdNo_H	MeanSdNo_HRatio	TotalTGW_C	TotalTGW_H	TotalTGW_HRatio	TotalSdSetting_H	TotalSdSetting_C	TotalSdSetting_HRatio	Anthesis_C	Anthesis_H	Anthesis_HRatio	Anthesis
G237	Lrpb Spitfire	31.2±9.5	24.6±10.4	0.788462	30.6±12.2	0.980769	44.7±3.5	37.5±2.1	0.838926	5.6±0.4	2.3±0.1	0.410714	29±6.1	21.7±4.2	0.748276	50.6±5.9	30.1±11.6	0.594862	0.6±0.1	0.63±0.1	0.952381	77±1.4	76±1.7	0.987013	77.5
G233	Lrpb Oryx	48±1.9	45±1.6	0.9375	36.5±9.3	0.760417	53.2±0.9	50.8±0.6	0.954887	5.5±1.3	5±0.4	0.909091	32.2±2.8	50.1±5.2	1.5559	38.4±2.1	28.3±3.6	0.736979	0.93±0.01	0.73±0.01	1.27397	79.5±0.6	76.8±2.1	0.966038	79.125
G268	Sting	41.6±3.5	39.3±4.2	0.944712	43.2±0.2	1.03846	43.5±3.1	40.4±3.2	0.928736	3.6±0.5	3.2±0.7	0.888889	23.6±1.7	25.6±6.4	1.08475	38.4±2.8	30.4±3.8	0.791667	0.67±0.1	0.6±0.02	1.11667	78.5±1.3	78.5±0.5	1	79.5
G299	Wallup	40.3±1	34.6±7.6	0.858561	39.5±2.4	0.980149	41.9±2.9	36.4±5.6	0.868735	2.9±0.6	2±0.2	0.689655	21.5±5.1	18.6±5.1	0.865116	39.5±5.1	31.1±10.6	0.787342	0.51±0.12	0.55±0.12	0.927273	78.3±1.8	80.7±1.2	1.03065	80.25
G224	Krichauff	46.3±1.9	44.6±0.5	0.963283	37.6±7.2	0.812095	45.6±2.7	40.9±4.1	0.89693	5.3±0.1	3.1±0.7	0.584906	26.2±4.1	18.2±3	0.694656	42.8±0.6	43±3.6	1.00467	0.66±0.05	0.75±0.04	0.88	80.5±2.5	78.5±1.3	0.975155	80.5
G229	Lrpb Impala	46.3±1.3	47.1±3.5	1.01728	43.9±3.2	0.948164	58.8±3.5	53±4.3	0.901361	7.4±0.5	6.1±0.3	0.824324	46.3±1.4	51.9±4.8	1.12095	37.2±1.1	28±4	0.752688	0.89±0.04	0.84±0.01	1.05952	79.5±0.3	80±2.8	1.00629	80.75
G030	Borlaug 100	47.9±1	40.6±7.6	0.847599	34.2±14.1	0.713987	65±3.1	56.3±7.2	0.866154	4.4±1.1	2.9±1	0.659091	37.4±1.1	38.9±5.3	1.04011	42.7±5.6	30.3±8.4	0.709602	0.73±0.08	0.7±0.02	1.04286	79.8±0.5	80±0.6	1.00251	80.875
G325	Spitfire	45.1±1.8	44.6±3	0.988914	42.6±1.8	0.944568	47.7±2.1	46.5±2.3	0.974843	3.5±1.3	2.9±0.6	0.828571	22.9±4.8	25.1±9.7	1.09607	45.9±5.7	45±8.7	0.980392	0.59±0.15	0.65±0.06	0.907692	80±0.6	80±1.1	1	81.125
G213	Hg-35	40.9±6.9	37.7±7.1	0.92176	49±7.3	1.19804	55.8±5.9	58.4±5.5	1.04659	4.1±0.3	4.1±0.7	1	28.8±0.4	34.6±2.8	1.20139	54.1±3	50.6±2.4	0.935305	0.86±0.03	0.78±0.07	1.10256	80.8±2.1	80.3±3.1	0.993812	81.5
G275	Sunguard	41.7±2.2	39.8±2.6	0.954436	43±0.4	1.03118	47.4±3	45.6±3.1	0.962025	4±1.2	2.5±0.5	0.625	32±4.9	30.6±8.1	0.95625	31.3±4.5	35.6±10.4	1.13738	0.79±0.12	0.82±0.04	0.963415	80.7±2.3	85.5±1.5	1.05948	81.625
G341	D09-307	41.8±2.3	44.9±2.3	1.07416	40.8±1.7	0.976077	36.5±1.5	35.8±1	0.980822	1.9±0.5	2.5±0.2	1.31579	11.4±4.5	29.8±3.2	2.61404	53±1.6	38.3±5.7	0.722642	0.73±0.04	0.32±0.11	2.28125	79.3±0.7	80.3±0.6	1.01261	82
G215	Janz	43±1.3	42.5±3.9	0.988372	29.4±11.4	0.683721	58.9±3.5	51±3.9	0.865874	4.7±1.3	2.3±0.3	0.489362	28.3±5.8	29.5±6.8	1.0424	38.2±4.3	21.2±4.1	0.554974	0.76±0.08	0.6±0.08	1.26667	80.7±0.9	79.3±1.1	0.982652	82.5
G280	Sunprime	41.4±1.1	41.3±0.9	0.997585	42.6±0.5	1.02899	48.5±2.1	46.9±1.3	0.96701	3.9±1	3.1±0.4	0.794872	29.6±5.2	32.7±3.5	1.10473	39±1.8	29.3±3.8	0.751282	0.84±0.04	0.77±0.02	1.09091	84±3.3	79.3±1.7	0.944048	82.625
G270	Suncentral	43±1.8	36.2±4.1	0.84186	41.7±3.8	0.969767	48.1±9.9	44.9±8.5	0.933472	5.2±1.1	2.3±0.7	0.442308	39.9±3.8	20.9±2.4	0.52381	43.7±1.9	39.5±6.6	0.90389	0.67±0.16	0.8±0.06	0.8375	83±2.4	80±0.6	0.963855	82.7143
G071	Grenade Cl Plus	39.4±1.7	37.9±2.5	0.961929	39.5±1.5	1.00254	61.1±4.8	56.6±4.5	0.92635	5.8±1.1	4.1±0.4	0.706897	23.6±2.2	27.1±1	1.14831	42.5±0.7	35±2.1	0.823529	0.77±0.04	0.72±0.03	1.06944	82.8±3.6	77.7±1.3	0.938406	82.75
G339	D07-375	37.9±1.8	39.5±3.3	1.04222	37.5±0.6	0.989446	44.9±4.4	44.8±4.3	0.997773	4.2±0.2	2.2±0.2	0.52381	23.4±0.7	15.8±2.8	0.675214	59.7±3.5	53.8±3.2	0.901173	0.5±0.07	0.55±0.01	0.909091	81.8±2.1	82±2.7	1.00244	82.875
G322	Bethlehem-7A	44.3±0.9	44±3.1	0.993228	34.4±7.6	0.776524	48.5±2.8	45±1.9	0.927835	2±0.2	2±0.2	1	17.4±1	23.2±5.8	1.33333	34.6±4.8	35.8±5.7	1.03468	0.68±0.1	0.62±0.05	1.09677	83.5±10.5	84.3±2.6	1.00958	83.125
G340	D08-292	39.6±2.6	37.8±3.6	0.954545	36±3.8	0.909091	43.2±5.1	41.6±3.4	0.962963	3.5±0.3	1.8±0.4	0.514286	25.5±4.8	16.7±2.6	0.654902	43.2±4.1	41.4±2.9	0.958333	0.43±0.07	0.54±0.08	0.796296	81.7±2.7	83±2.1	1.01591	83.1429
G330	D02-110	43.9±1.5	40.9±3.9	0.931663	40.6±2.7	0.924829	48.8±3.7	45.5±4.6	0.932377	2.7±0.3	2.4±0.2	0.888889	25.9±1.2	30.3±3.2	1.16988	40.9±3.5	27.8±4.7	0.679707	0.62±0.06	0.5±0.02	1.24	81.7±2.7	81.3±0.5	0.995104	83.375
G245	Mace	40.7±2.6	33.2±9.3	0.815725	41.7±5.3	1.02457	43.6±2.9	39±5.9	0.894495	3.3±0.4	2.9±0.8	0.878788	20.7±2.6	30.9±2.6	1.49275	36.4±3.2	23.2±5	0.637363	0.79±0.06	0.62±0.05	1.27419	83.5±2.2	81.5±1.2	0.976048	83.5
G033	Carinya	40.9±1.7	41.3±1.5	1.00978	40.7±1.9	0.99511	59.4±5	59.4±5	1	2.6±0.6	2.5±0.4	0.961538	30.2±4.9	36.4±6.6	1.2053	42±2.6	26.4±2.1	0.628571	0.74±0.04	0.69±0.02	1.07246	84.3±1	81±0.6	0.960854	83.625
G294	Ventura	43.7±2	42.1±3.8	0.963387	42.9±1.2	0.981693	54.9±3	51.1±2.1	0.930783	3.6±0.8	3.7±0.8	1.02778	30.3±7.5	37.9±9.4	1.25083	42.3±1.8	33.2±4.3	0.78487	0.77±0.09	0.63±0.11	1.22222	82.8±1.8	83.3±0.7	1.00604	83.625
G009	Ascot	43.3±0.5	43.9±2.5	1.01386	45.2±2.8	1.04388	46.5±2.7	45.2±2.9	0.972043	3.8±0.6	2.2±0.2	0.578947	30.1±1.2	21.1±9.6	0.700997	37.4±3	37.9±9.9	1.01337	0.52±0.19	0.75±0.02	0.693333	83±1.9	83.5±1	1.00602	84.25
G149	H-142	43.8±1.5	44.5±1.7	1.01598	40.9±2.8	0.93379	56.4±2.6	55.5±2.8	0.984043	2.7±0.9	2.2±0.8	0.814815	19.2±4.9	23.8±4.6	1.23958	41.9±4.4	25.1±1.5	0.599045	0.54±0.08	0.46±0.12	1.17391	83.3±1.7	84±3	1.0084	84.25
G025	Banks	46.7±2.4	37.5±10.4	0.802998	48.1±3.9	1.02998	54.7±9.2	48.6±10.1	0.888483	4.5±0.8	2.6±0.8	0.577778	35.4±5.1	40.7±5.3	1.14972	38.2±0.5	23.8±4.2	0.623037	0.82±0.11	0.74±0.04	1.10811	84.5±3	82.7±0.7	0.978698	84.7143
G223	Kord Cl Plus	43.1±2.8	46.1±3.3	1.06961	48±2.1	1.11369	46.9±4.3	45.6±4.5	0.972281	4.6±0.4	3.1±0.6	0.673913	27.6±1.9	26.1±3.7	0.945652	38.5±2.4	38.3±6.8	0.994805	0.68±0.07	0.71±0.02	0.957746	80±3.1	87.5±5	1.09375	84.75
G320	Bethlehem	43.2±3.8	45.8±2.9	1.06019	31.4±6.9	0.726852	49.1±2.6	42.7±2.6	0.869654	2.6±0.8	1.8±0.5	0.692308	17.3±2.8	26.2±2.9	1.51445	40.8±1.9	28.3±5.3	0.693627	0.65±0.01	0.47±0.06	1.38298	77.7±3.5	82±0.9	1.05534	84.75
G070	Glover	37.5±2.8	23.9±5	0.637333	21.1±8.8	0.562667	49.5±3.7	46±2.4	0.929293	2.9±1.2	2.1±0.2	0.724138	18.7±7.7	32±4.6	1.71123	42±2.3	22.6±2.3	0.538095	0.65±0.09	0.47±0.12	1.38298	85±3.8	83±1.2	0.976471	84.8571
G028	Beckom	37.7±4.7	42.3±2.2	1.12202	41.5±0.5	1.1008	47.6±1.8	43.4±2.9	0.911765	3.9±0.6	2.4±0.3	0.615385	29.4±3.8	27.5±6.8	0.935374	38.4±2.2	28.2±8.1	0.734375	0.72±0.14	0.79±0.08	0.911392	86±4.5	82±2.3	0.953488	85
G263	Sheriff Cl Plus	42.7±0.4	26.9±8.4	0.629977	33±5.5	0.772834	42.4±1.9	31.4±2.8	0.740566	3.3±0.7	2.2±0.4	0.666667	19.2±4.4	27.1±1.8	1.41146	41.5±4.2	17±0.7	0.409639	0.77±0.02	0.54±0.07	1.42593	83.5±1	84±2	1.00599	85
G327	D02-072	38.9±3.5	31.3±8.9	0.804627	36.5±5.3	0.938303	48.8±3.2	45.6±0.5	0.934426	2.3±0.4	2.3±0.2	1	13.3±2.4	14.7±0.7	1.10526	56.9±1	51.9±1.3	0.912127	0.49±0.06	0.35±0.02	1.4	83.3±1.5	85.3±3.5	1.02401	85.5
G010	Aus19392	36.2±10.3	37.3±10.5	1.03039	36.7±10.7	1.01381	34±6.6	33.2±6.3	0.976471	2.2±0.6	1.7±0.5	0.772727	21.7±1.7	19±3.6	0.875576	42.3±6.2	45.5±4.2	1.07565	0.5±0.07	0.59±0.06	0.847458	85.5±2.4	83.3±2.3	0.974269	85.5714
G052	Ds Tull	42.8±1.8	31±10.6	0.724299	40±4.2	0.934579	63.9±3.4	48.7±6	0.762128	4.3±0.8	2.1±0.6	0.488372	35.1±4.8	36.8±7.5	1.04843	36.5±4.1	19.7±6.8	0.539726	0.65±0.07	0.69±0.05	0.942029	85±1	84.5±1.3	0.994118	85.75
G243	Lrpb Stealth	42.6±1.5	34.6±7.5	0.812207	44.5±0.2	1.0446	56.9±3.9	49.6±4.9	0.871705	5.3±0.4	3.4±0.3	0.641509	29.8±3.2	36.4±3.8	1.22148	42±4.3	31.2±4	0.742857	0.9±0.04	0.85±0.02	1.05882	86.7±4.8	85±1.5	0.980392	85.75
G329	D02-107	45.6±0.8	46.2±0.5	1.01316	32.4±12.4	0.710526	44.3±1.6	39.7±3	0.896163	2.2±0.2	2.4±0	1.09091	25.7±3.6	30.4±4	1.18288	36.9±9.2	32.6±9	0.883469	0.6±0.06	0.54±0.08	1.11111	83.8±2.1	85.8±2.5	1.02387	85.75
G027	Baxter	42.8±3.4	36.4±10.3	0.850467	36.5±0.3	0.852804	43.3±6.1	37.7±6.7	0.87067	3.6±0.7	2.8±0.7	0.777778	24.3±3	27.6±4.4	1.1358	34.7±4.6	30.1±2.2	0.867435	0.89±0.05	0.74±0.12	1.2027	86.3±2.4	84±2	0.973349	86.125
G287	Supreme	33.7±1.7	34.5±2.6	1.02374	34±2.5	1.0089	44.9±4.6	44.8±4.5	0.997773	2±0.3	1.6±0.3	0.8	12±0.6	10.9±3.2	0.908333	38.4±1.4	38±7.7	0.989583	0.24±0.07	0.27±0.02	0.888889	85±3	85.5±2.7	1.00588	86.125
G007	Annuello	40.1±2.2	25.2±9.8	0.628429	36.6±2.6	0.912718	54.5±4.8	47.2±8.2	0.866055	3.8±0.6	1.8±0.2	0.473684	27.5±2.8	22.9±4.1	0.832727	41±1.8	27.5±1.4	0.670732	0.63±0.09	0.67±0.1	0.940299	88±2.6	82.3±2.2	0.935227	86.5714
G225	Livingston	37.8±2.9	37.1±3.3	0.981481	32.7±5.1	0.865079	51.6±2.9	49±1.9	0.949612	1.9±0.7	2.2±0.3	1.15789	14.6±3.3	18.1±7.2	1.23973	40.6±6.5	36.3±8.2	0.894089	0.56±0.16	0.41±0.09	1.36585	89±3.8	83.5±1.6	0.938202	86.8571
G278	Sunmaster	46.3±1.6	48.6±0.9	1.04968	39.3±7.1	0.848812	52.5±6.6	50.6±3	0.96381	5.2±1	3.1±0.2	0.596154	45±8.7	48.1±1.8	1.06889	37.6±3.2	27.9±2.2	0.742021	0.89±0.03	0.85±0.06	1.04706	84.8±1.9	88±1.1	1.03774	87.375
G284	Sunvale	38.6±2.7	33.9±5.6	0.878238	31.2±7	0.80829	46.9±5.2	41.5±3.2	0.884861	4.2±0	1.8±0.4	0.428571	20.8±1.3	12.1±0.5	0.581731	34±1.9	41.3±1.8	1.21471	0.59±0.06	0.84±0.04	0.702381	85±3.6	89.3±2.8	1.05059	88.125
G187	H-220	50.1±2.1	49.3±7.8	0.984032	34.9±16.2	0.696607	59.2±6.2	48.2±1.9	0.814189	6.1±0.7	1.8±0.3	0.295082	39.1±5.8	21.5±2.4	0.549872	53.2±6.4	41.3±14.4	0.776316	0.42±0.02	0.67±0.08	0.626866	86±0.9	88.3±1	1.02674	88.125
G122	H-089	29.8±6.1	22.1±7.4	0.741611	33±5.3	1.10738	61.7±4.3	48.5±7.5	0.786062	6.1±1.4	2±0.7	0.327869	34.6±5	19.7±1	0.569364	59.5±2.1	31.5±12.1	0.529412	0.45±0.09	0.64±0.09	0.703125	87.3±2.5	86.7±3.8	0.993127	88.125
G344	SpM-DH134	46.7±1.6	29.9±9.4	0.640257	42.7±1.2	0.914347	56.6±4.6	46.2±4	0.816254	4.2±0.4	2.5±0.7	0.595238	36.5±2.6	37±2.5	1.0137	43.4±1	30.1±9	0.693548	0.75±0.09	0.74±0.06	1.01351	86±2	86.5±1.2	1.00581	88.375
G343	SpB-DH161	45.7±1.4	41.7±8	0.912473	29.6±9.9	0.647702	49.5±5.7	42.4±5.2	0.856566	4.3±0.8	2.3±0.3	0.534884	27±0.5	27±1.2	1	43.3±2.7	26±5.4	0.600462	0.65±0.02	0.7±0	0.928571	88.8±2.8	86.3±2.3	0.971847	88.625
G316	Yu-10	51±0.9	48.3±3.5	0.947059	49.7±0.8	0.97451	57.1±10.4	43.3±3.8	0.758319	2.9±0.6	2.9±1.5	1	30.7±6.4	30±13.2	0.977199	48.2±7.9	33.5±3.9	0.695021	0.54±0.22	0.58±0.14	0.931034	78±0	84.3±2.9	1.08077	88.75
G207	H45	36.8±6.8	27.5±10.5	0.747283	44.3±6	1.2038	36±6.2	35.3±5.8	0.980556	2.8±0.5	2.5±0.4	0.892857	18.6±2.4	28.1±6.8	1.51075	45.6±2.9	34.4±7.9	0.754386	0.68±0.11	0.53±0.07	1.28302	89.8±1.8	86±4.6	0.957684	88.875
G062	Exalibur	38.2±4.4	29.9±6.1	0.782723	40.1±4.5	1.04974	48.4±2.8	40.1±1.9	0.828512	4.2±1.2	1.8±0.4	0.428571	19.6±4.3	25.6±2	1.30612	54±3.5	17.7±2.3	0.327778	0.58±0.03	0.42±0.07	1.38095	89.7±1.2	87.3±2.5	0.973244	89.2857
G251	Ninja	35.7±2.3	33.2±6.5	0.929972	36.6±2.6	1.02521	38.2±4.6	29.9±2.5	0.782723	4.2±1.9	2.9±0.6	0.690476	19.5±5.6	23±4	1.17949	43.3±4.6	28±5.8	0.646651	0.79±0.02	0.58±0.12	1.36207	90±1.5	88.5±1.8	0.983333	90.625
G042	Cosmick	36.5±3.1	27.3±4.8	0.747945	21±7.8	0.575342	60.1±7.9	50.3±3	0.836938	2±0.2	1.9±0.6	0.95	22.6±2.7	24.9±0.6	1.10177	33.7±1.4	25.3±4.8	0.750742	0.77±0.06	0.75±0.08	1.02667	89.5±1.2	90.3±1.4	1.00894	90.875
G038	Condor	43.1±1.6	32.2±5	0.7471	21.7±8.4	0.50348	61.9±8.6	53.8±6.3	0.869144	5.3±0.6	2.3±0.6	0.433962	34.6±2.7	29.6±3.1	0.855491	36±0.9	16.6±3.9	0.461111	0.85±0.02	0.82±0.04	1.03659	94.3±0.9	88.5±1.7	0.938494	91.625
G069	Gladius	41.2±5.3	38.4±9.5	0.932039	48.5±3.5	1.17718	45±6.9	48.3±4.6	1.07333	5.9±0.5	3.4±0.3	0.576271	28.7±4.8	28.7±3.3	1	42.5±2.2	35.8±1.4	0.842353	0.68±0.03	0.74±0.02	0.918919	90.5±4.3	91±6.1	1.00552	91.625
G309	Ym58	31.6±10.1	38.1±5.8	1.2057	48.6±2.9	1.53797	53.5±5.8	51.7±5.2	0.966355	3.6±1	1.2±0.9	0.333333	24.4±6.8	13.2±7.4	0.540984	51.9±2.2	44.4±5.1	0.855491	0.38±0.17	0.67±0.06	0.567164	91.3±1.7	95±3.8	1.04053	92
G135	H-114	27.6±6.1	28±7.4	1.01449	25±12	0.905797	56.3±3.4	47.9±4.4	0.850799	7.2±1.2	2.4±0.8	0.333333	51.8±6.1	28.7±7.1	0.554054	52.5±0.9	40.8±13.2	0.777143	0.67±0.13	0.84±0.02	0.797619	84.7±2.7	96.5±3.9	1.13932	92.4286
G246	Machete	31.3±2.7	31.4±6.8	1.00319	24.2±10.9	0.773163	55±6.1	42.8±2	0.778182	3.2±0.8	2±0.5	0.625	15.7±3.6	17.5±2.1	1.11465	46.6±2.5	34±10.7	0.729614	0.47±0.02	0.38±0.09	1.23684	96±1.5	92.3±2.5	0.961458	95.125
G313	Yu-02	47.7±2.9	54.5±2.4	1.14256	43.5±5.7	0.91195	59.3±6.6	46±6	0.775717	5.1±0.7	3.3±0.2	0.647059	38.6±1.4	30.1±1.3	0.779793	50.4±3.8	44.5±7.3	0.882937	0.72±0.02	0.89±0.03	0.808989	97.3±5.8	93.5±4.3	0.960946	95.5
G022	Aus19719	36.5±3	38.4±3.8	1.05205	27.5±2.7	0.753425	52.3±7	51.7±6.6	0.988528	2.6±0.7	1.6±0	0.615385	22.8±4.1	26.8±3.7	1.17544	41.4±4.3	37.6±4	0.908213	0.6±0.07	0.53±0.03	1.13208	97.3±5.8	93.8±6	0.964029	96.2857
G103	H-065	38.8±2.3	26.1±6.9	0.67268	27.7±10.6	0.713918	45.4±10.4	32.7±4.2	0.720264	6.9±1.1	1.6±0.5	0.231884	36.1±2.6	24.6±4.3	0.68144	44.4±6.9	23.3±8.6	0.524775	0.7±0.13	0.83±0.04	0.843373	93±0	90.5±0.5	0.973118	99.8333
G285	Sunvex	35.7±6.9	42.9±3.9	1.20168	36.9±7	1.03361	48.8±2.5	47.1±4	0.965164	2.7±0.4	2.4±0.8	0.888889	20.9±1.4	26.6±10.5	1.27273	43.1±3.6	43.3±7	1.00464	0.67±0.2	0.72±0.03	0.930556	94.3±3.5	96±7	1.01803	100.286
G044	Cutlass	50.5±2.5	48.1±5.3	0.952475	43.6±2.4	0.863366	77.9±9.9	60±9.7	0.770218	6.3±0.5	4.4±0.6	0.698413	39.9±6.3	35.4±1.5	0.887218	40.7±3.2	32±4.3	0.786241	0.74±0.04	0.69±0.05	1.07246	107.7±0.9	109.3±1.3	1.01486	109.375
G169	H-189	30.1±8.8	18.8±5	0.624585	35.7±1	1.18605	63.8±12.1	47.7±8.7	0.747649	1.8±0.4	2.5±0.4	1.38889	16.5±5.2	35.4±8.8	2.14545	38.4±4.2	30±8.3	0.78125	0.64±0.11	0.48±0.16	1.33333	115.5±1.5	117.8±5.2	1.01991	117.571
G095	H-056	39±3.9	27.1±10.6	0.694872	39.4±7.9	1.01026	28.5±3.1	26.1±1.4	0.915789	7.1±1.3	4.6±0.3	0.647887	49.6±4.2	43±3.5	0.866935	45±0.6	32.9±3.3	0.731111	0.82±0.01	0.88±0.03	0.931818	110±0	124.5±10.5	1.13182	120.667
G111	H-076	34.6±5.9	13.4±3.6	0.387283	34.6±12.7	1	15.6±2.2	14.7±2.2	0.942308	6.9±0.4	4.2±0.5	0.608696	37.2±0.6	34.6±3.9	0.930108	34.8±0.6	29.2±1.2	0.83908	0.83±0.04	0.8±0.05	1.0375	123.5±10.5	128.3±3.4	1.03887	125.125
G081	H-033	46.2±3.8	18.9±10.9	0.409091	25.2±10	0.545455	32.6±6.5	26.6±7.2	0.815951	3.9±0.8	3.9±1.3	1	39±5	38±3.6	0.974359	40.1±6.7	36.2±9.2	0.902743	0.69±0.07	0.63±0.03	1.09524	133.3±6.4	130.3±3.6	0.977494	130.286
G146	H-137	46.3±3.1	41.3±10.1	0.892009	33.8±9.1	0.730022	61.3±11.2	52.7±12.7	0.859706	5.4±1.2	3.7±0.6	0.685185	28.5±2.2	28±8.9	0.982456	59.3±6.6	51.2±1.1	0.863406	0.5±0.09	0.51±0.04	0.980392	133.5±1.8	128.5±1.5	0.962547	133.625
G144	H-135W	57±2.2	37.5±15.9	0.657895	42.8±15.1	0.750877	36.2±12.7	31±11.4	0.856354	6.3±0	3.6±0.2	0.571429	46.8±4.6	58.2±2.9	1.24359	51.8±2	39.8±7	0.76834	0.83±0.06	0.9±0.04	0.922222	133.7±1.3	132.7±2.2	0.992521	133.75
G148	H-141	54.3±1.8	41.8±10.4	0.769797	53.9±1.7	0.992634	28.4±3.7	27±4.2	0.950704	6±1.1	4.2±0.8	0.7	45.4±2.5	53.5±3.1	1.17841	55.9±1.8	47.7±1.9	0.853309	0.81±0.03	0.68±0.04	1.19118	135.7±3.7	135.8±5.3	1.00074	135.125
G318	Yu-12	48.3±4.3	37.1±10.7	0.768116	37.6±13.8	0.778468	26±3.1	23.7±2.8	0.911538	8.2±1	6.5±1.1	0.792683	47.8±5.5	42.3±4.7	0.884937	47.2±1.3	39.5±5.8	0.836864	0.81±0.05	0.81±0.05	1	132±5.1	137.5±1.8	1.04167	135.75
G175	H-199	36±3	18.5±5.1	0.513889	24.8±2	0.688889	28.2±3.9	23.6±4.2	0.836879	8.2±0.5	5.8±0.5	0.707317	47.6±3.4	54±4.5	1.13445	40.1±2.2	29.9±3.8	0.745636	0.89±0.02	0.83±0.02	1.07229	142.8±3.3	139±4.5	0.973389	141.875
G173	H-194	31.4±7.3	10.8±4.2	0.343949	29.3±11.5	0.933121	34.7±9.3	26.6±2.8	0.766571	3.8±1.2	2.9±0.7	0.763158	31.4±2.6	25±2.9	0.796178	34.2±2.3	36±4.3	1.05263	0.74±0.05	0.85±0.05	0.870588	153.7±2	146±4.6	0.949902	150.286
¶_C: under control; _H: HD; _H2: On the fifth day of HD treatment; _H3: After one week recovery from HD treatment; SPAD: the value of SPAD; SPAD_preheat; SPAD value before HD treatment; Leafarea: flag leaf area; GWperPlant: grain weight per plant; MeanSdNo: average seed number per spike; TotalTGW: TGW per plant; TotalSdSetting: seed-setting rate per plant; Anthesis: days to anthesis; Anthesis_mea…

## Sheet: Tolerant lines
Table S6. The main parameters on heat tolerant and sensitive genotypes.
¶GRDC No.	T and S	Genotypes	GWperPlant_C	GWperPlant_H	GWperPlant_HRatio	MeanSdNo_C	MeanSdNo_H	MeanSdNo_HRatio	TotalTGW_C	TotalTGW_H	TotalTGW_HRatio	TotalSdSetting_C	TotalSdSetting_H	TotalSdSetting_HRatio	TotalSpikewt_C	TotalSpikewt_H	TotalSpikewt_HRatio	Leafarea_PreH	Leafarea_H2	Leafarea_H2Ratio	SPAD_PreH	SPAD_H2	SPAD_H2Ratio	SPAD_H3	SPAD_H3Ratio	LEF_PreH	LEF_H2	LEF_H2Ratio	LEF_H3	LEF_H3Ratio	LeafTEMP_PreH	LeafTEMP_H2	LeafTEMP_H2Ratio	LeafTEMP_H3	LeafTEMP_H3Ratio	PH_C	PH_H	PH_HRatio	Anthesis
G264	T	SILVERSTAR	3.5±0.8	3.3±0.2	0.964723	27.8±5.4	39.9±3.8	1.43377	27.5±1.5	25.6±1.8	0.931492	0.76±0.05	0.9±0.05	1.19058	4.4±0.9	4.2±0.1	0.969037	43.2±2.7	41±3.5	0.950401	46.8±3	45.4±3.2	0.969439	NA	NA	32.3±1	10.9±0.4	0.336586	NA	NA	22.7±0.7	22±0.4	0.968324	NA	NA	76.6±2.7	77.5±3.5	1.01142	74.125
G305	T	X-262	4.3±1.2	4±0.4	0.939552	31.7±3.2	33.8±1.7	1.06573	44.3±3.2	39.4±2.1	0.89001	0.77±0.01	0.86±0.02	1.11521	4.4±1.3	4.2±0.8	0.956399	56.1±3.4	48.7±4.4	0.868244	46.8±4.8	46.6±4.3	0.995452	22.2±19.9	0.473999	17.2±6	17.8±5.2	1.03783	13.3±12.2	0.774156	23±1.8	22.1±0.5	0.960461	24.8±1.5	1.07756	66±3.3	69.3±5.2	1.04924	75.25
G233	T	LRPB ORYX	5.5±1.3	5±0.4	0.925229	32.2±2.8	50.1±5.2	1.55732	38.4±2.1	28.3±3.6	0.738256	0.73±0.01	0.93±0.01	1.28634	6.8±1.2	5.8±0.9	0.858515	53.2±0.9	50.8±0.6	0.956089	48±1.9	45±1.6	0.939082	36.5±9.3	0.761023	20.8±5.6	13.9±4.4	0.667786	24.4±15	1.17054	21.3±1.1	21.9±1.1	1.02714	20.6±3.3	0.966909	74.6±2.8	78.3±1.8	1.04858	79.125
G268	T	STING	3.6±0.5	3.2±0.7	0.896015	23.6±1.7	25.6±6.4	1.085	38.4±2.8	30.4±3.8	0.789685	0.6±0.02	0.67±0.1	1.11751	3.8±0.7	4±0.7	1.05817	43.5±3.1	40.4±3.2	0.927356	41.6±3.5	39.3±4.2	0.945014	43.2±0.2	1.03797	22.8±9.9	15.6±3.4	0.683916	13.8±4	0.605197	20.9±0.3	22.2±0.6	1.06175	21.5±0.5	1.0292	69.9±1.3	69.1±2.1	0.989267	79.5
G229	T	LRPB IMPALA	7.4±0.5	6.1±0.3	0.818358	46.3±1.4	51.9±4.8	1.12207	37.2±1.1	28±4	0.751378	0.84±0.01	0.89±0.04	1.05894	7.7±1.6	6.7±1.4	0.871062	58.8±3.5	53±4.3	0.900414	46.3±1.3	47.1±3.5	1.01646	43.9±3.2	0.948026	29.3±9.2	30.2±5.5	1.02786	30.3±8	1.03254	21.8±1.8	22±1.1	1.00942	22.1±1.5	1.01562	89.9±4.2	87±4.3	0.968011	80.75
G325	T	Spitfire	3.5±1.3	2.9±0.6	0.821839	22.9±4.8	25.1±9.7	1.09655	45.9±5.7	45±8.7	0.981946	0.65±0.06	0.59±0.15	0.910778	4.2±1.4	3.8±0.7	0.892645	47.7±2.1	46.5±2.3	0.973489	45.1±1.8	44.6±3	1.00567	42.6±1.8	0.943903	11.4±3.6	14.3±8.6	1.06142	15.1±6.8	1.32923	21.4±0.7	24.2±0.5	1.05712	22.7±1.1	1.05902	74.5±3.7	74.1±3.9	0.994966	81.125
G213	T	HG-35	4.1±0.3	4.1±0.7	0.996585	28.8±0.4	34.6±2.8	1.20077	54.1±3	50.6±2.4	0.935475	0.78±0.07	0.86±0.03	1.10827	4.7±0.5	4.1±0.9	0.886035	55.8±5.9	58.4±5.5	1.04594	40.9±6.9	37.7±7.1	0.919973	49±7.3	1.19671	6.9±6.5	8.1±6.4	1.16007	26.3±4	3.7869	19.9±0.7	22.5±1.4	1.1285	21±1.3	1.05342	64.9±1.6	60±2.9	0.924855	81.5
G231	T	LRPB MUSTANG	3.5±0.7	3±0.1	0.862003	24.5±6.3	23.5±4.1	0.958049	40.5±3.6	40.8±3.5	1.00661	0.68±0.11	0.78±0.06	1.15667	4.2±0.7	3.2±0.8	0.768724	51.6±6	57.9±3.7	1.12098	34.3±7.7	35.3±4.4	1.03101	19.9±10.4	0.580873	16.5±5.8	20.7±6.5	1.25315	11.1±2	0.673033	21.8±1.3	21.8±1.2	0.999311	23.8±1.2	1.093	61.3±4.4	62.3±3.4	1.01633	82.625
G280	T	SUNPRIME	3.9±1	3.1±0.4	0.798218	29.6±5.2	32.7±3.5	1.10516	39±1.8	29.3±3.8	0.751464	0.77±0.02	0.84±0.04	1.09924	5.2±0.9	3.6±0.6	0.704457	48.5±2.1	46.9±1.3	0.967067	41.4±1.1	41.3±0.9	0.996157	42.6±0.5	1.02802	13.8±8	28.6±13.1	2.07104	20.5±2.1	1.48228	21.1±0.7	22.4±0.8	1.06207	23.3±0.2	1.104	84.4±4.5	72±3.8	0.853333	82.625
G071	T	GRENADE CL PLUS	5.8±1.1	4.1±0.4	0.709585	23.6±2.2	27.1±1	1.14575	42.5±0.7	35±2.1	0.821976	0.72±0.03	0.77±0.04	1.07562	6.5±1.6	4.9±0.6	0.763707	61.1±4.8	56.6±4.5	0.927216	39.4±1.7	37.9±2.5	0.962434	39.5±1.5	1.00378	7.7±3.5	17.7±1	2.2788	19.6±4.4	2.52985	20.8±1.2	22.9±1.1	1.09928	22.9±0.6	1.10096	81.5±4	73.8±0.9	0.904908	82.75
G272	T	SUNCO	3.9±0.2	3.1±0.5	0.790565	24.3±3.3	30.1±4.9	1.23943	34.1±5.1	37.5±9.6	1.10199	0.72±0.02	0.8±0.03	1.11023	5±0.5	3.8±0.5	0.758638	44.9±5.5	43.6±4.8	0.971226	41.8±0.8	39.7±2.9	0.949883	24.5±18.7	0.585669	23.9±10	11.3±6.8	0.47391	23.1±9.3	0.966224	21.9±0.6	24.7±0.8	1.12557	25.6±0.9	1.16895	71.3±2.9	69.5±3.7	0.975439	82.875
G323	T	Westonia	3.5±0.6	3.1±0.4	0.866162	19.5±2.3	20.6±0.8	1.05667	42.6±1.2	34.8±6	0.817796	0.47±0.03	0.54±0.03	1.15206	5.1±1.1	4.6±0.4	0.90157	59.9±2.3	52.9±0.9	0.883192	40.9±2.5	36.7±7.5	0.828882	23.1±23.1	0.564582	17.5±6.9	13.3±7.3	0.765524	17.8±15.5	1.01918	22.3±1.3	22±1.8	1.01537	22.2±4.1	0.994847	69.8±1.2	70.9±1.8	1.01492	82.875
G294	T	VENTURA	3.6±0.8	3.7±0.8	1.01417	30.3±7.5	37.9±9.4	1.24909	42.3±1.8	33.2±4.3	0.783393	0.63±0.11	0.77±0.09	1.21727	5.2±0.9	4.7±0.8	0.893983	54.9±3	51.1±2.1	0.93065	43.7±2	42.1±3.8	0.962582	42.9±1.2	0.981183	20.8±9	20.1±5.1	0.966258	32.8±1.1	1.57541	20.9±1	24.6±1.2	1.1784	22.6±0.7	1.08238	96.1±3.9	96.3±2.6	1.0013	83.625
G259	T	ROCKSTAR	4.6±0.4	3.8±0.4	0.831394	24.2±4.4	20.6±1	0.849208	40.1±4.8	40.4±2.9	1.00893	0.74±0.07	0.69±0.01	0.931132	5.2±0.8	4.5±0.5	0.871807	38.4±1.9	34.3±4.6	0.893117	43.3±4.2	34.3±9.5	0.791923	27.4±21.9	0.632108	15.6±8.6	10.7±4.5	0.684835	14±11.9	0.897724	21.7±0.4	24.7±0.9	1.13864	24.3±1	1.12111	67±1.1	62.3±3.4	0.929104	87.125
G316	T	Yu-10	2.9±0.6	2.9±1.5	1.00047	30.7±6.4	30±13.2	0.977353	48.2±7.9	33.5±3.9	0.696088	0.58±0.14	0.54±0.22	0.930757	3.8±0.5	4.5±1	1.2618	57.1±10.4	43.3±3.8	0.757648	51±0.9	48.3±3.5	1.32592	49.7±0.8	0.974347	22.6±6.3	9.1±5.8	0.647717	26.3±19.7	1.16346	22.2±0.7	25.9±0.5	1.17097	23.5±2.7	1.05665	74.4±3.2	72.8±6.5	0.978151	88.75
G207	T	H45	2.8±0.5	2.5±0.4	0.888902	18.6±2.4	28.1±6.8	1.51646	45.6±2.9	34.4±7.9	0.755136	0.53±0.07	0.68±0.11	1.28139	3.6±0.6	3.2±0.6	0.870281	36±6.2	35.3±5.8	0.978974	36.8±6.8	27.5±10.5	0.760818	44.3±6	1.20398	16.4±4.7	27.3±4.3	1.64267	74±46.5	4.52046	21.5±1	24.8±1.1	1.12673	21.3±2.7	0.991389	67.8±5	67.4±6.1	0.994465	88.875
G315	T	Yu-08	6.1±1.5	4.3±0.6	0.702096	26.9±7.8	23.5±2	0.875723	53.2±1	45.8±3.9	0.862347	0.43±0.09	0.38±0.04	0.886736	7.1±2.4	5.7±0.9	0.804348	50.6±7.4	38.6±5.2	0.762639	42.4±2.8	27.8±12.2	0.583265	47.5±0	1.12034	29±8.7	22.8±2.9	0.857609	21.8±0	0.7514	24.1±1.6	25.1±1.8	1.10256	26.1±0	1.08209	66.4±1.9	65.6±1.2	0.988701	104.286
G044	T	CUTLASS	6.3±0.5	4.4±0.6	0.697307	39.9±6.3	35.4±1.5	0.887265	40.7±3.2	32±4.3	0.786628	0.69±0.05	0.74±0.04	1.06562	9.6±0.8	7.7±1.1	0.803683	77.9±9.9	60±9.7	0.77083	50.5±2.5	48.1±5.3	0.95167	43.6±2.4	0.862636	20.6±5.6	14.3±5.2	0.693296	34.3±20.9	1.66323	20.3±1.6	25.7±1.1	1.27017	16.8±0.2	0.829016	78.1±0.9	74.3±3	0.9504	109.375
G075	T	H-008	5.8±0.6	4±0.5	0.691643	31.7±2.8	33.8±1.4	1.06731	34.8±1.9	29.8±0.5	0.856863	0.71±0.08	0.65±0.02	0.919796	8.8±0.6	5.4±0.8	0.613078	44.7±6.2	37.9±7.2	0.846704	49.5±2.9	15.6±5.5	0.455847	6.6±0	0.133216	20.1±4.8	10.6±7.9	0.624216	1.3±0	0.0648137	22.7±1.2	25.6±0.8	1.07416	21±0	0.924499	145.9±5	144±2.7	0.987147	119
G147	T	H-138	5.5±1.2	4.3±0.7	0.784841	24.2±2.2	32.2±8.7	1.3292	40.7±6.8	37.7±6.3	0.926486	0.61±0.03	0.67±0.14	1.09292	6.2±1.5	5.2±0.8	0.843674	39.1±12.7	31.5±7.1	0.804559	27.9±6.5	25.3±9.6	0.903797	21.1±15	0.755237	24.5±9	32.8±10.9	1.3365	48±37	1.95838	26.3±3.3	24.4±1	0.926348	25.6±2.8	0.971906	76.1±3.6	79.9±7.2	1.04926	124.5
G140	T	H-131	7.5±0.4	5.5±0.7	0.735323	47.6±1.3	51.5±5.6	1.08294	47.7±1.6	41±4.2	0.859586	0.86±0.04	0.73±0.05	0.848485	8.7±0.7	6.5±0.8	0.738994	20.7±2.8	16.7±2.9	0.807597	35.8±4.5	27.2±9.4	0.756764	10.5±3.9	0.293556	18.9±5.4	18±14.9	0.697549	8.1±6.3	0.429594	22.4±2.4	27.1±1.2	1.23795	23.8±2.6	1.06084	127.3±2.8	124.6±4.5	0.979371	128
G094	T	H-054	8.7±1.4	6±0.3	0.687142	48.9±2.9	39.2±3.6	0.802591	51.2±3.1	35.8±1.2	0.698975	0.79±0.02	0.7±0.04	0.888678	12.2±2	6.7±0.8	0.552071	29.4±10.2	23.9±10.2	0.814172	29±8.2	24±9.6	0.645478	9.9±7.8	0.341015	24.4±15.8	3.4±1.7	0.0757618	8.6±5.7	0.352423	23.6±1.7	27.1±0.8	1.20865	22.7±1.6	0.962068	156.3±6.6	127.9±20.9	0.8184	129.429
G081	T	H-033	3.9±0.8	3.9±1.3	0.99288	39±5	38±3.6	0.974359	40.1±6.7	36.2±9.2	0.903356	0.63±0.03	0.69±0.07	1.0918	6.1±0.8	5.6±1.1	0.924435	32.6±6.5	26.6±7.2	0.816827	46.2±3.8	18.9±10.9	0.505089	25.2±10	0.544912	32.5±13.7	16.5±16.1	1.53265	39±34.5	1.19935	26.6±0.6	27.9±0.6	1.30767	23±0.7	0.865964	77.9±5.1	74±4.6	0.950241	130.286
G021	T	Aus19403	6.5±0.7	5.3±0.9	0.815783	31.8±10.4	34.3±4	1.07875	44.7±2.6	34.1±1.2	0.76331	0.73±0.07	0.71±0.04	0.967631	8.9±0.8	7.3±1.2	0.828697	18.8±7	15.8±4.9	0.841681	24.4±7.6	6.5±1	0.169532	7.9±1.3	0.324222	58.3±16.1	23.4±14.5	1.32936	43.1±26.7	0.738899	27.3±2.4	26.2±1	1.18859	28±2.2	1.02583	128.8±15.4	134.3±5.8	1.04269	132.5
G096	T	H-057	7.5±1	6.1±0.7	0.809818	44.1±3.9	47±3.5	1.0651	39.8±5.5	26.8±4.6	0.672629	0.89±0.01	0.89±0	1.00067	8.8±1	7.2±0.9	0.812039	13.6±3	11.2±2.8	0.822592	33.3±4.2	12.3±3.1	0.403803	6.9±0.3	0.207293	36.6±12.4	30.8±17.5	0.974596	7.3±0.7	0.199263	25.2±2.9	27.9±0.3	1.22967	26.1±0.6	1.03674	148.3±6.5	157.6±6.7	1.06324	133.5
G146	T	H-137	5.4±1.2	3.7±0.6	0.692189	28.5±2.2	28±8.9	0.981863	59.3±6.6	51.2±1.1	0.863174	0.51±0.04	0.5±0.09	0.976871	6.6±1.3	4.9±0.8	0.731523	61.3±11.2	52.7±12.7	0.859806	46.3±3.1	41.3±10.1	0.890659	33.8±9.1	0.729372	38.5±15.4	3.9±2.1	0.101253	8.6±2.2	0.223275	23.8±2.6	27±1.4	1.13354	25.6±0.6	1.07676	70.5±3.8	74±3	1.04965	133.625
G148	T	H-141	6±1.1	4.2±0.8	0.70542	45.4±2.5	53.5±3.1	1.17726	55.9±1.8	47.7±1.9	0.854705	0.68±0.04	0.81±0.03	1.18525	6.8±1.2	4.8±0.9	0.708563	28.4±3.7	27±4.2	0.95285	54.3±1.8	41.8±10.4	0.769588	53.9±1.7	0.993219	21.2±9	51.7±23.7	2.43797	73±14.1	3.4434	23.6±1.5	25.7±0.9	1.0861	22.5±1.1	0.951978	94.8±8.8	92±5.3	0.970976	135.125
G318	T	Yu-12	8.2±1	6.5±1.1	0.798509	47.8±5.5	42.3±4.7	0.885747	47.2±1.3	39.5±5.8	0.836453	0.81±0.05	0.81±0.05	0.998766	10.6±0.8	7.7±1.1	0.727981	26±3.1	23.7±2.8	0.912467	48.3±4.3	37.1±10.7	0.85087	37.6±13.8	0.778839	40.3±18.3	40.1±10.2	1.46246	67.1±36.4	1.66615	23.6±2.2	26.5±0.9	1.07859	26.8±2.4	1.13343	66.6±1.7	67.8±2.5	1.01689	135.75
G178	T	H-207	5.7±1.9	5±0.8	0.880251	38.6±13.3	32.9±9.3	0.851474	44.4±2.7	41.6±6.6	0.936192	0.67±0.17	0.63±0.12	0.942068	9.5±2	5.7±1.8	0.600898	63.2±10.3	57.7±12.4	0.912084	38.2±1.3	35.9±10.1	0.918471	26.5±16.3	0.692955	38.3±11.7	40.8±21.2	1.10011	56.7±16.1	1.48032	21.8±1.5	25.1±1.4	1.07729	25.8±5	1.18539	157.5±10.2	116.9±19.4	0.742063	137.286
G093	T	H-053	6.1±1.3	4.8±0.5	0.790341	34.3±2.6	34±2.7	0.993512	41.2±3.6	38.7±1.9	0.937569	0.9±0.02	0.89±0.03	0.984697	8.9±2.2	5.1±0.7	0.566191	14.8±2.1	13.1±2.5	0.890057	30.3±5.2	18.3±5.6	0.573843	11.2±2.3	0.369071	31.6±4	31.8±11.2	1.51121	75.5±37.6	2.39	22.7±1.2	27±0.7	1.07051	29.3±1.3	1.2916	151.8±3	149.3±5.1	0.983526	137.875
G195	T	H-233	4±0.2	4.1±0.5	1.04047	32.1±6.3	53.3±14.4	1.66268	32.5±0.3	24.3±3.4	0.748115	0.7±0.01	0.83±0.02	1.17369	4.2±1.5	4.9±0.7	1.15686	29.5±6.5	22.4±3.1	0.758745	34.7±2.6	23.3±8.1	0.664328	13.3±3.9	0.382803	22.7±6.9	19.8±9.4	0.412888	52.4±22.9	2.30558	28.6±1.3	26±0.3	1.12999	27.1±1	0.947056	113.7±15.5	141±8.9	1.24047	139.714
G175	T	H-199	8.2±0.5	5.8±0.5	0.704851	47.6±3.4	54±4.5	1.13506	40.1±2.2	29.9±3.8	0.745355	0.83±0.02	0.89±0.02	1.07133	9.8±0.5	6.4±0.7	0.652707	28.2±3.9	23.6±4.2	0.834679	36±3	18.5±5.1	0.449091	24.8±2	0.688043	58±15	23±15	1.30697	88.9±43.8	1.53157	27.1±2.6	27.8±0.6	1.26932	27±2.1	0.996494	167±9.1	168.1±7	1.00674	141.875
G205	T	H-249	5.5±0.6	4±0.7	0.737147	63.2±9.4	29±4	0.4584	34.7±1.3	28.2±2.2	0.812617	0.84±0.05	0.53±0.05	0.629823	7.6±1.1	6.1±0.8	0.806707	33.1±6.7	26.1±2.2	0.788549	41.2±2.3	9.2±2.8	0.236009	10.5±0	0.254828	76.5±13.9	10.6±6.4	0.116227	44.4±0	0.580468	26.8±3	28.3±0.4	1.10434	24.6±0	0.917568	131.5±5.4	145.3±10.5	1.10519	147
G034	S	Catapult	6.5±0.7	1.6±0.6	0.252696	27.3±0.3	23.9±2.7	0.874744	45.1±3	12.6±1.9	0.280133	0.61±0.03	0.54±0.08	0.878157	7.7±1.5	3±0.7	0.38464	41.4±6.3	23.3±3.2	0.56366	41.5±2.1	11±1.5	0.265016	7.3±0	0.175743	33.6±13.5	1.7±0.4	0.0511063	2.2±0	0.0655591	23±1.3	25.8±0.3	1.12274	26.9±0	1.17084	82±2.8	82.1±2.2	1.00152	91.125
G058	S	Egret	9.2±0.3	0.9±0.3	0.0946064	46.6±2.5	29.7±8.5	0.63708	42.7±2.3	8.2±2.2	0.191279	0.84±0.04	0.57±0.16	0.681921	11.5±0.4	3.6±0.6	0.311668	61.9±2.9	39.7±3.6	0.641615	34.3±3.2	9.6±3.7	0.279745	NA	NA	31.4±15.1	1.9±0.4	0.0599586	NA	NA	21.8±1.9	25.2±0.7	1.15493	NA	NA	96.4±2.9	89.8±4	0.931258	98.8333
G068	S	Gatcher	4.8±1.2	0.9±0.2	0.193777	31.2±5.6	17.8±7.2	0.570716	43.8±1.7	34.6±9.6	0.791246	0.81±0.06	0.6±0.03	0.744243	6.4±1	1.4±0.3	0.212932	40.4±11.1	26.7±8.9	0.662177	24±7.4	14.2±7	0.59407	25.4±0	1.06004	18.4±3.8	14.6±6.3	0.791944	16.1±0	0.87631	20.8±0.9	23.8±0.5	1.14439	26.1±0	1.25481	100.5±9.3	84.7±9.1	0.842458	88.2
G212	S	Heron	7.9±1	0.9±0.3	0.119773	38.4±5.5	17.6±1.7	0.459573	39.6±4.7	11.9±3.3	0.299888	0.71±0.03	0.35±0	0.484314	10.5±1	3.4±0.3	0.320926	56.7±4.1	37.3±2.4	0.658019	39±1.5	17.7±4.4	0.452509	7.7±3.3	0.19732	41.5±11.1	1.3±1	0.0319162	3±2.4	0.072263	23.4±1.2	26±0.7	1.11399	28.7±1.7	1.22754	115±9.3	123.4±3.8	1.07283	94.875
G249	S	Mitch	7.4±1	1.2±0.1	0.163849	55.9±3.5	37.9±1.9	0.677932	40.1±3.8	10.7±0.6	0.267816	0.98±0.01	0.88±0.04	0.898882	8.9±0.9	2.8±0.3	0.315172	71.7±11.5	47.7±9.1	0.66572	36.5±4.5	28.6±6.5	0.782183	3.8±0.2	0.104107	22.1±4	0.8±0.2	0.0340883	1.1±0.2	0.0498301	21.7±1.4	26.9±0.6	1.24186	26.6±0.6	1.22779	86.6±4.8	76±9.7	0.877345	94.7143
G261	S	Sea Condamine	7.1±1.5	1.7±0.4	0.239486	44.8±12.4	35.2±4.4	0.785848	48.2±2.5	14.1±0.4	0.293539	0.8±0.11	0.77±0.04	0.960591	8.2±1.5	3.5±0.7	0.43365	73.3±1.1	51.6±6	0.704859	47.1±1.6	23.7±9.5	0.502288	18.7±12.2	0.397154	20.6±5.6	2.8±1.1	0.135595	16.3±0	0.792898	20.5±0.8	25.6±0.7	1.24483	23.6±1.5	1.1487	99.6±1.7	99±1.7	0.993726	82.625
G185	S	H-215	6.4±0.8	1.3±0.2	0.196351	32.3±6.2	23.8±7.2	0.737113	50.9±3.5	31.6±8.7	0.620298	0.63±0.08	0.5±0.1	0.79686	7.6±0.9	2±0.2	0.259357	69.3±1.8	57±5.6	0.822745	47.8±4	37.3±5.1	0.778998	11.7±3.4	0.244536	13.8±3.7	9.2±7.2	0.662869	11.8±2	0.853681	23.9±1.3	23.8±1.4	0.999371	25.8±0.9	1.08131	80.2±3.3	76.9±8.2	0.958541	87.25
G187	S	H-220	6.1±0.7	1.8±0.3	0.294856	39.1±5.8	21.5±2.4	0.549716	53.2±6.4	41.3±14.4	0.776093	0.67±0.08	0.42±0.02	0.61656	6.8±1.6	2.7±0.4	0.396054	59.2±6.2	48.2±1.9	0.814235	50.1±2.1	49.3±7.8	0.98374	34.9±16.2	0.696093	13.9±4.6	7.2±5.5	0.519462	24.9±8.2	1.78655	22.6±1.4	25.8±0.4	1.14061	26.5±2.7	1.17179	77.5±4.8	72.5±3.1	0.935484	88.125
G133	S	H-112	6.4±1.6	1.2±0.2	0.184648	39±4.1	18±6.1	0.461933	49.7±1.1	38.5±8.3	0.77399	0.77±0.05	0.54±0.17	0.70221	6.7±1.7	1.8±0.3	0.262808	65.7±12.1	63.2±11.8	0.961709	35.9±4.2	35.6±4.4	0.911412	38.7±0	1.07827	25.8±13.3	22.3±8	1.18791	23.6±0	0.91355	21.9±0.8	23.1±2.2	0.963226	18.4±0	0.83929	102.4±4.9	83.2±8	0.812376	85.2857
G317	S	Yu-11	5.4±0.3	1.3±0.1	0.230251	42.9±6.5	39.3±3.6	0.91521	53.3±10.2	15±3.7	0.281829	0.79±0.06	0.72±0.07	0.908003	6±1.4	2.6±0.2	0.42953	72.4±4.3	48.6±5.3	0.671685	47.8±1.4	22.7±6.5	0.534557	14.1±9.5	0.294913	25±2	12.4±3.8	0.428178	2.1±1.1	0.084143	20.6±0.6	23.5±1.3	0.973466	25.9±0.9	1.25637	78.8±2.2	81±2.2	1.02857	88
G119	S	H-085	7.2±1.1	1.2±0.2	0.161966	33±1	21.3±3	0.645433	40.9±1.2	15.6±6.8	0.381703	0.74±0.01	0.46±0.04	0.624059	10.2±1.2	2.7±0.3	0.268767	64.7±1.7	52±6.6	0.80359	46.3±3.7	22.7±9.1	0.676095	8.3±4.5	0.179205	17±4.5	2±1.1	0.0435141	7.3±3.8	0.429854	22.5±0.4	24.1±0.6	0.998551	25.4±0.9	1.12864	101.5±2.1	96.1±5.8	0.947044	86.75
G126	S	H-094	8.1±1	1.5±0.3	0.188281	55.5±7.7	28±10.2	0.504505	51.2±2.5	24.7±10.9	0.482052	0.85±0.01	0.61±0.15	0.713131	10.1±1.1	2.6±0.4	0.255219	33.9±4.8	24±2.1	0.706766	36.5±7.4	23.5±10	0.656167	14.7±5.1	0.403126	17.9±8.9	11.1±6.2	0.442457	19±17.5	1.06219	23±0.8	23.2±1.5	0.969912	26.6±0.8	1.15728	136.7±1.3	126.5±11.6	0.925607	95.8571
G142	S	H-133	5.8±2	1±0	0.16268	27.1±6.6	21.4±7.5	0.79228	57.8±6.1	34.9±15.1	0.604219	0.69±0.1	0.49±0.07	0.711053	6.3±2.5	1.6±0.4	0.253994	61.8±9.8	50.5±4.2	0.817517	36.8±5.1	34.3±7.3	1.14197	16.9±11	0.458716	15±2.8	14.6±7	0.591509	4.2±3.2	0.280796	20.8±0.7	23.9±1.8	0.832578	26.6±0.2	1.28069	99.4±12.8	96.9±14.3	0.974843	101.571
G182	S	H-211	6±1.2	0.8±0.4	0.128734	40.8±5.5	15.9±9.1	0.38954	36.5±0.4	20.9±8.6	0.572905	0.81±0.06	0.3±0.15	0.377946	10.2±0.1	2.2±0.5	0.213307	48±3.5	26.7±2.1	0.556566	36.8±3.5	7.3±1.4	0.233543	NA	NA	91.3±14.5	5.4±2.3	0.128984	NA	NA	25.3±1.1	27.4±1.5	1.04553	NA	NA	110.3±13.8	79.3±6.6	0.719574	164
G191	S	H-227	8.6±3.2	1.4±0.2	0.160228	41.9±3.9	23.2±7.9	0.553877	45.1±2.2	23.6±10.8	0.522813	0.73±0.13	0.47±0.12	0.641541	11.1±3.9	2.5±0.5	0.222697	62.1±1.4	44.7±7	0.719901	29.5±3.6	24.4±5.3	0.765706	25.9±7.9	0.879434	19.3±11	0.9±0.2	0.112258	2.8±1.2	0.144946	21.9±1.1	26.1±1	1.13599	25.9±0.7	1.1809	125.3±7.3	104.3±15.7	0.832335	114.333
G170	S	H-191	6.9±0.6	1.9±0.2	0.274976	32.7±7	13±3.9	0.397825	55.5±0.7	44.8±13.2	0.807334	0.56±0.09	0.33±0.11	0.595825	8.6±1.9	3.8±0.4	0.445616	73±13.8	46.1±12.5	0.631816	38.2±0.5	11.1±3.8	0.300492	NA	NA	25.3±2.3	5±2.4	0.283322	NA	NA	25.2±3.3	27.4±0.1	1.24236	NA	NA	96±5.6	88±3.1	0.916667	120
G011	S	Aus19393	7.6±0.3	1.8±0.4	0.240906	32.2±1.3	27.7±4.9	0.859511	42±0.9	31.3±3.4	0.746961	0.64±0.02	0.58±0.04	0.916261	10.6±0.3	2.8±0.6	0.264483	75±18.7	37±3.9	0.492898	36.4±2.1	16.3±7.4	0.42869	18.6±12	0.511678	39.9±10.8	23.6±23.4	0.448677	22±20.2	0.550964	26.5±4.3	27.9±0.2	1.12915	22.9±1.1	0.862956	152±12.1	116.3±14.1	0.765349	134.2
G017	S	Aus19399	7.8±1.2	1.5±0.4	0.188175	51.3±8.9	21.1±2.3	0.411637	40.3±1	14.7±3.5	0.365613	0.88±0.05	0.42±0.05	0.475738	10.5±1.3	4.1±0.7	0.395754	58.8±10.5	41.1±4.9	0.697788	40.5±1.5	9.2±1.5	0.217433	NA	NA	19±7.2	3.5±2.1	0.103934	NA	NA	21.3±2	25.6±0.4	1.18732	NA	NA	146.1±8.3	144.8±8.4	0.99059	129.286
G214	S	Ig43428	6.1±0.4	1.8±0.7	0.2944	37±2.5	24±4.2	0.648649	36.2±1	27±5.8	0.745593	0.71±0.02	0.53±0.1	0.750386	7.6±0.3	2.8±0.5	0.37649	59.1±1.1	23.6±0	0.399003	32.6±4	8.6±2	0.208619	NA	NA	49.4±12.8	8.9±3.1	0.116704	NA	NA	24.9±1.2	26.5±0.9	0.986572	NA	NA	139.8±12.8	115.3±7.3	0.824687	143
G338	S	D07-283	3.6±0.3	0.8±0.2	0.226696	17.1±2.9	7.6±2.5	0.441561	52.1±1.7	51.1±3.1	0.981023	0.39±0.05	0.17±0.07	0.451279	4.1±1.1	1.3±0.4	0.305556	49.7±4.9	47.5±3.6	0.955409	44.7±2.8	44.2±1.3	1.05024	6±0	0.134361	25.4±4.4	13.5±1.7	1.30712	2.7±0	0.106247	22.2±1.1	23.6±1	1.052	26.7±0	1.2027	85.9±1.1	74.5±6.6	0.86754	88
¶ T: tolerance; S: sensitive; _C: under control; _H: heat–drought; _H2: On the fifth day of heat–drought treatment; _H3: After one week recovery from heat–drought treatment; GWperPlant: grain weight per plant; MeanSdNo: average seed number per spike; TotalTGW: TGW per plant; TotalSdSetting: seed-setting rate per plant; TotalSpikewt: total spike weight per plant; Leafarea: flag leaf area; SPAD: th…

## Sheet: QTL related traits
Table S7. Traits detected significant QTL by GWAS.
Number of traits	Treatment	¶Traits	SNP names	Chromosome	Position (bp)	P-value (FarmCPU)	CPU-LOG10 (P)	P-value (GLM)	GLM-LOG10(P)	P-value (MLM)	MLM-LOG10(P)	SNP effect (FarmCPU)	Effect (GLM)	Effect (MLM)	Haplotype block
1	Control-GH	Anthesis_C	IWB63558	5D	465885746	4.08396e-06	5.389	1.93923e-05	4.712	0.00122414	2.912	3.56	5.16	4.02
2		CCM200_C	AVRIG26103	4B	376979195	9.58112e-06	5.019	3.96157e-08	7.402	0.00232151	2.634	-1.48	-2.87	-1.88
2		CCM200_C	IWB12074	5A	3552586	8.98333e-06	5.047	3.85254e-06	5.414	0.00043209	3.364	0.87	1.34	1.04
2		CCM200_C	AVRIG28526	5B	394006349	2.88712e-07	6.54	1.13347e-08	7.946	8.83687e-05	4.054	2.14	3.35	2.72
3		Leafarea_C	AVRIG22751	3B	64150876	1.79508e-07	6.746	2.34031e-05	4.631	3.73358e-05	4.428	5.98	6.73	7.01
3		Leafarea_C	AVRIG25551	4A	751735367	2.11679e-09	8.674	5.69274e-06	5.245	1.3432e-05	4.872	-6.26	-6.61	-6.87	751735367-751735530
4		Leaflength_C	AVRIG22751	3B	64150876	3.12861e-06	5.505	1.46327e-05	4.835	1.60738e-05	4.794	2.38	3.08	3.3
4		Leaflength_C	AVRIG24625	3D	612417765	9.00054e-06	5.046	0.000156509	3.805	7.00363e-06	5.155	-2.28	-2.75	-3.33
4		Leaflength_C	AVRIG29055	5B	576431670	3.37007e-05	4.472	5.97695e-06	5.224	0.000507545	3.295	-1.35	-2.18	-1.79
4		Leaflength_C	AVRIG30239	6A	95987751	9.37559e-06	5.028	4.58182e-09	8.339	0.00625951	2.203	-1.75	-3.35	-2.08
4		Leaflength_C	IWA1475	6A	546639119	5.54247e-05	4.256	9.61383e-06	5.017	0.00368585	2.433	1.15	1.96	1.51
5		Leafwidth_C	AVRIG20054	2B	572236608	9.89856e-08	7.004	5.59452e-05	4.252	3.47275e-05	4.459	-0.08	-0.08	-0.09
5		Leafwidth_C	IWB35863	5A	621546849	9.06904e-08	7.042	1.19364e-06	5.923	5.21602e-05	4.283	0.07	0.09	0.08
5		Leafwidth_C	AVRIG29392	5B	672549857	1.06672e-06	5.972	1.48469e-07	6.828	0.000175472	3.756	-0.07	-0.11	-0.09
6		SPAD_C	AVRIG38422	2B	85058283	2.09046e-05	4.68	3.45319e-06	5.462	2.75377e-05	4.56	1.85	1.97	1.98
6		SPAD_C	AVRIG22234	3A	654985930	2.84547e-06	5.546	7.49876e-06	5.125	2.55014e-06	5.593	3.14	2.95	3.24
6		SPAD_C	AVRIG29080	5B	591024129	3.43312e-06	5.464	1.70771e-05	4.768	0.000347016	3.46	-2.78	-2.54	-2.37
7		LEF_C	AVRIG15135	1A	568201891	0.0197824	1.704	5.40261e-07	6.267	2.81139e-05	4.551	6.06	19.27	19.21
7		LEF_C	AVRIG20789	2D	13748222	0.00442969	2.354	3.22201e-08	7.492	2.64404e-05	4.578	3.36	9.91	8.42
7		LEF_C	AVRIG22292	3A	670131093	0.000670917	3.173	2.73297e-08	7.563	1.12029e-06	5.951	4.38	10.68	10.89	667966129-671314476
7		LEF_C	AVRIG23442	3B	535595362	3.93911e-06	5.405	2.5707e-11	10.59	4.43925e-08	7.353	-6.56	-12.59	-11.83	527320309-537518144
7		LEF_C	AVRIG32200	6D	24432103	0.0567223	1.246	7.33702e-06	5.134	9.74064e-05	4.011	2.29	11.46	10.89
7		LEF_C	AVRIG35439	7B	748646599	2.50447e-07	6.601	1.81763e-06	5.74	2.55149e-05	4.593	8.33	10.21	9.63
8		GWperPlant_C	AVRIG27934	5A	671791786	1.40295e-06	5.853	9.78263e-07	6.01	2.84196e-05	4.546	0.98	1.01	0.95	669499133-671791786
9		MSSdwt_C	AVRIG27634	5A	586930735	0.491221	0.309	1.12009e-05	4.951	7.14429e-05	4.146	0.03	0.18	0.19
9		MSSdwt_C	IWB72306	6A	457065563	6.88421e-07	6.162	8.3452e-07	6.079	0.000664246	3.178	0.11	0.15	0.13
10		MeanTSdwt_C	AVRIG37544	2D	547332187	3.12137e-06	5.506	2.49283e-05	4.603	7.12481e-05	4.147	0.11	0.14	0.15
10		MeanTSdwt_C	AVRIG39931	5A	621546605	3.27645e-07	6.485	6.56934e-06	5.182	0.000221613	3.654	-0.11	-0.13	-0.12
11		MSSdNo_C	AVRIG22646	3B	25635525	1.73068e-06	5.762	7.83235e-06	5.106	0.000107921	3.967	5.95	5.66	5.26
11		MSSdNo_C	AVRIG24099	3B	789546851	1.33433e-05	4.875	1.93515e-05	4.713	0.000760846	3.119	-3.46	-3.39	-2.95
11		MSSdNo_C	AVRIG27934	5A	671791786	7.61531e-06	5.118	7.16206e-06	5.145	0.00013963	3.855	5.22	5.25	4.88
12		TTGW_C	AVRIG30007	6A	3730823	9.38426e-06	5.028	7.0982e-05	4.149	9.05758e-05	4.043	-2.35	-2.09	-2.32
13		TotalSdSetting_C	AVRIG22646	3B	25635525	1.48635e-05	4.828	8.29953e-06	5.081	0.00030996	3.509	0.06	0.07	0.06
13		TotalSdSetting_C	AVRIG29088	5B	592298181	2.88655e-06	5.54	2.78199e-06	5.556	0.000111165	3.954	-0.05	-0.05	-0.05	592297330-592338339
13		TotalSdSetting_C	IWB72576	7B	49335251	6.81949e-06	5.166	6.72848e-06	5.172	0.00010478	3.98	0.04	0.04	0.04
14		MSSdSetting_C	AVRIG22646	3B	25635525	7.32209e-07	6.135	6.52989e-07	6.185	2.734e-05	4.563	0.08	0.08	0.07
14		MSSdSetting_C	IWB72576	7B	49335251	1.77876e-05	4.75	1.16285e-05	4.934	0.000398014	3.4	0.04	0.05	0.04
15		MeanTSdSetting_C	AVRIG27733	5A	601598583	4.84018e-06	5.315	3.62156e-06	5.441	7.10393e-05	4.149	0.05	0.05	0.05
15		MeanTSdSetting_C	AVRIG29094	5B	592338339	1.95595e-06	5.709	1.41977e-06	5.848	3.3821e-05	4.471	0.05	0.06	0.05	592250970-592338339
16		PH_C	IWA7649	3A	68657603	3.03205e-06	5.518	5.14255e-07	6.289	0.000549756	3.26	-4.57	-7.84	-6.35
16		PH_C	AVRIG40312	4D	16582823	2.06376e-10	9.685	2.42966e-07	6.614	1.06748e-05	4.972	8.38	9.14	8.65
16		PH_C	AVRIG27385	5A	511497905	1.01266e-06	5.995	1.14198e-05	4.942	0.000559078	3.253	4.31	6.66	5.49	404702071-511497905
16		PH_C	Yr34-Yr48-sunKASP109-F	5A	660959270	0.896799	0.047	2.6067e-06	5.584	8.69191e-05	4.061	-0.36	12.79	12.13
16		PH_C	IWB6768	5A	707680552	6.50427e-09	8.187	8.00952e-11	10.096	3.8175e-07	6.418	-9.08	-14.99	-13.43	707230424-710853727
16		PH_C	AVRIG39945	6A	349836550	3.59122e-07	6.445	1.48473e-05	4.828	0.00213843	2.67	-4.63	-6.99	-6.25
16		PH_C	AVRIG34385	7B	114748073	8.24353e-07	6.084	8.10518e-08	7.091	0.000150213	3.823	6.22	10.82	8.11
17	Heat-drought stressed-GH	CCM200_H	AVRIG28989	5B	558046632	6.81551e-07	6.167	1.55457e-06	5.808	0.000273576	3.563	1.54	2.27	1.97
18		Leafarea_H	AVRIG16487	1B	586817100	1.66741e-05	4.778	1.88075e-05	4.726	0.00227817	2.642	-2.46	-3.8	-2.94
18		Leafarea_H	AVRIG22751	3B	64150876	7.92633e-08	7.101	2.07494e-05	4.683	4.13666e-05	4.383	5.15	5.48	5.67
18		Leafarea_H	AVRIG25551	4A	751735367	8.17059e-09	8.088	1.19213e-05	4.924	2.24494e-05	4.649	-4.84	-5.16	-5.42	747995603-751735530
19		Leaflength_H	AVRIG22751	3B	64150876	2.45577e-07	6.61	1.08836e-05	4.963	1.362e-05	4.866	2.41	3.16	3.37
19		Leaflength_H	AVRIG23651	3B	621446445	1.32022e-05	4.879	3.99772e-05	4.398	0.00504723	2.297	-2.34	-3.44	-2.83
19		Leaflength_H	AVRIG25520	4A	731465852	1.59598e-05	4.797	1.77846e-05	4.75	0.00272051	2.565	-2.65	-3.8	-2.88
19		Leaflength_H	AVRIG29055	5B	576431670	1.35079e-05	4.869	6.14354e-06	5.212	0.000484211	3.315	-1.45	-2.2	-1.82
19		Leaflength_H	AVRIG30239	6A	95987751	4.61032e-06	5.336	1.20354e-08	7.92	0.00762963	2.117	-1.78	-3.29	-2.05
20		Leafwidth_H	AVRIG25215	4A	598187941	8.30122e-07	6.081	1.11083e-05	4.954	0.00978852	2.009	-0.17	-0.15	-0.1
20		Leafwidth_H	AVRIG27610	5A	582176611	1.1618e-06	5.935	7.29912e-08	7.137	6.44042e-05	4.191	0.09	0.1	0.08	580362123-615309159
20		Leafwidth_H	AVRIG29120	5B	599418961	1.62316e-05	4.79	5.36467e-06	5.27	0.00057124	3.243	0.08	0.09	0.08
20		Leafwidth_H	AVRIG29853	5D	487405205	1.2521e-05	4.902	3.26583e-06	5.486	0.000197191	3.705	-0.09	-0.09	-0.08
21		SPAD_H	AVRIG21366	3A	374515	1.71656e-06	5.765	4.94625e-09	8.306	6.31103e-06	5.2	-2.17	-3.92	-3.37
21		SPAD_H	IWB1737	5A	580362123	3.88932e-07	6.41	2.94218e-09	8.531	3.90171e-06	5.409	2.55	4.23	3.89	580362123-580362589
22		LEF_H	AVRIG28524	5B	393659145	7.70336e-06	5.113	8.29597e-06	5.081	0.000277312	3.557	5.1	5.07	4.56
23		GWperPlant_H	AVRIG23283	3B	454333300	4.84136e-07	6.315	1.61704e-05	4.791	6.69145e-05	4.174	0.36	0.49	0.52
23		GWperPlant_H	AVRIG29716	5D	357927345	7.11206e-06	5.148	1.95236e-06	5.709	5.43266e-05	4.265	0.53	0.77	0.73
23		GWperPlant_H	AVRIG33982	7A	694659492	1.30608e-05	4.884	3.29043e-06	5.483	6.79888e-05	4.168	-0.21	-0.3	-0.27	694659492-695859083
24		MSSdwt_H	AVRIG23423	3B	520563975	4.06143e-10	9.391	2.65449e-05	4.576	0.000294241	3.531	-0.13	-0.13	-0.12
24		MSSdwt_H	IWA7521	4A	60681255	4.56216e-06	5.341	1.639e-05	4.785	0.00134099	2.873	-0.08	-0.11	-0.09
24		MSSdwt_H	AVRIG28242	5B	62371413	2.98855e-08	7.525	1.87612e-07	6.727	8.85981e-05	4.053	0.11	0.16	0.14
25		MeanTSdwt_H	AVRIG20303	2B	659775595	0.140025	0.854	1.10817e-05	4.955	1.83543e-05	4.736	-0.03	-0.11	-0.12
25		MeanTSdwt_H	AVRIG28526	5B	394006349	0.062692	1.203	9.39767e-11	10.027	1.45015e-05	4.839	0.04	0.26	0.21
25		MeanTSdwt_H	AVRIG29003	5B	561186327	4.24674e-05	4.372	8.48187e-10	9.072	1.51242e-05	4.82	0.11	0.22	0.18
26		MeanSdNo_H	AVRIG16378	1B	555392694	6.96453e-06	5.157	1.44197e-05	4.841	0.0005866	3.232	-3.91	-3.79	-3.34
27		MSSdNo_H	AVRIG22644	3B	25634217	1.80479e-06	5.744	4.88129e-07	6.311	2.45838e-06	5.609	2.95	4.17	4.37
27		MSSdNo_H	AVRIG30203	6A	75306792	5.9004e-08	7.229	1.25438e-05	4.902	0.00215507	2.667	-3.05	-3.48	-2.94
28		MeanTSdNo_H	AVRIG16378	1B	555392694	2.86801e-09	8.542	1.09378e-06	5.961	3.12594e-05	4.505	-3.91	-4.22	-4.04
29		TotalTGW_H	IWB27404	7A	577549444	7.10251e-07	6.149	5.28302e-07	6.277	3.47496e-05	4.459	-3.16	-3.27	-2.97	577549444-577555507
30		MSTGW_H	AVRIG33074	7A	160975449	1.05611e-05	4.976	5.6333e-06	5.249	1.64125e-05	4.785	9.2	9.55	9.3
30		MSTGW_H	IWB27404	7A	577549444	2.61943e-06	5.582	3.33245e-06	5.477	0.000116103	3.935	-3.43	-3.46	-3.13
31		TTGW_H	AVRIG30272	6A	118763934	6.09571e-06	5.215	5.7371e-06	5.241	5.84842e-05	4.233	5.96	5.99	6.13
32		TotalSdSetting_H	AVRIG16378	1B	555392694	1.8208e-05	4.74	6.34936e-06	5.197	0.00031315	3.504	-0.04	-0.06	-0.05
32		TotalSdSetting_H	AVRIG28012	5A	692086514	1.94511e-07	6.711	2.82609e-06	5.549	6.10609e-05	4.214	-0.04	-0.05	-0.05
33		MSSdSetting_H	AVRIG22646	3B	25635525	8.51416e-05	4.07	1.3741e-07	6.862	2.48588e-05	4.605	0.04	0.08	0.07	24989091-25807789
33		MSSdSetting_H	AVRIG28012	5A	692086514	1.56788e-07	6.805	1.08074e-05	4.966	9.91625e-05	4.004	-0.04	-0.05	-0.05
34		MeanTSdSetting_H	AVRIG16378	1B	555392694	1.37925e-06	5.86	2.8445e-06	5.546	7.33664e-05	4.135	-0.07	-0.07	-0.06
34		MeanTSdSetting_H	AVRIG28824	5B	518010775	1.04076e-05	4.983	1.62999e-05	4.788	0.00268273	2.571	0.07	0.07	0.06
34		MeanTSdSetting_H	IWB72576	7B	49335251	1.15372e-06	5.938	3.7091e-06	5.431	0.000331978	3.479	0.06	0.05	0.05
35		PH_H	AVRIG24101	3B	790405025	0.0270211	1.568	4.16131e-07	6.381	6.73949e-05	4.171	1.66	7.12	6.05
35		PH_H	AVRIG40312	4D	16582823	4.40513e-07	6.356	1.25076e-07	6.903	2.59286e-05	4.586	6.43	8.84	7.77
35		PH_H	IWB6768	5A	707680552	1.51911e-11	10.818	2.6445e-11	10.578	1.25592e-06	5.901	-9.68	-14.56	-12.09	707230424-710828660
36	Relative value-GH	CCM200_HRatio	IWB1737	5A	580362123	4.02016e-05	4.396	1.01879e-06	5.992	5.98412e-05	4.223	0.06	0.1	0.09
36		CCM200_HRatio	IWB1752	6B	55532676	0.00033048	3.481	3.58445e-06	5.446	6.01229e-05	4.221	0.04	0.08	0.07
36		CCM200_HRatio	AVRIG35461	7B	762579118	7.81914e-05	4.107	1.27139e-06	5.896	9.41893e-05	4.026	0.07	0.11	0.1
37		Leafarea_HRatio	AVRIG21318	2D	636564048	0.000102956	3.987	2.14107e-07	6.669	5.48426e-06	5.261	0.04	0.07	0.07	636564048-639486126
37		Leafarea_HRatio	AVRIG27610	5A	582176611	1.2471e-09	8.904	2.89309e-07	6.539	4.46918e-05	4.35	0.03	0.04	0.03	579860636-582691522
38		Leafwidth_HRatio	AVRIG21318	2D	636564048	3.42338e-06	5.466	6.61647e-06	5.179	4.60696e-05	4.337	0.06	0.06	0.06	636564048-639486126
38		Leafwidth_HRatio	IWB1737	5A	580362123	1.16423e-06	5.934	3.00089e-07	6.523	3.57986e-05	4.446	0.04	0.04	0.04	579860636-582358458
39		Leaflength-HRatio	AVRIG21328	2D	638688368	9.54611e-06	5.02	1.28174e-05	4.892	2.72684e-05	4.564	0.01	0.01	0.01	636564048-638688368
40		SPAD_HRatio	AVRIG21366	3A	374515	2.15599e-08	7.666	3.17008e-07	6.499	1.9781e-05	4.704	-0.07	-0.08	-0.08
40		SPAD_HRatio	IWB1737	5A	580362123	4.22091e-06	5.375	6.2705e-08	7.203	6.95266e-06	5.158	0.06	0.09	0.09	580362123-580362589
41		LEF_HRatio	AVRIG26451	4B	633262143	3.18823e-05	4.496	1.23894e-05	4.907	4.98487e-06	5.302	0.4	0.42	0.48
41		LEF_HRatio	AVRIG27610	5A	582176611	1.14429e-05	4.941	4.54634e-06	5.342	5.11812e-05	4.291	0.14	0.15	0.14	582176611-582358458
42		MSSdwt_HRatio	AVRIG27922	5A	669499133	2.51828e-05	4.599	1.16843e-05	4.932	4.7082e-05	4.327	-0.13	-0.14	-0.13
42		MSSdwt_HRatio	AVRIG33074	7A	160975449	1.14635e-06	5.941	1.46842e-06	5.833	2.4289e-06	5.615	0.3	0.3	0.3	159727113-171638195
43		MSSdNo_HRatio	AVRIG26842	5A	13827513	3.27437e-06	5.485	2.38553e-06	5.622	6.59983e-06	5.18	0.35	0.36	0.35
44		TotalTGW_HRatio	IWA4719	5A	587261267	1.65437e-09	8.781	5.22509e-07	6.282	1.20962e-06	5.917	-0.08	-0.08	-0.08	586930556-588447171
44		TotalTGW_HRatio	AVRIG29798	5D	469465735	0.385189	0.414	1.30521e-05	4.884	1.37892e-05	4.86	-0.03	-0.06	-0.07
45		MSTGW_HRatio	IWA4719-Vrn-A1a	5A	587261267	9.12574e-08	7.04	1.432e-06	5.844	2.69466e-06	5.569	-0.07	-0.08	-0.09	586930556-590394596
45		MSTGW_HRatio	AVRIG29798	5D	469465735	0.417838	0.379	8.54719e-06	5.068	9.39104e-06	5.027	-0.03	-0.07	-0.08
45		MSTGW_HRatio	AVRIG33074	7A	160975449	3.42018e-08	7.466	2.15107e-05	4.667	1.27125e-05	4.896	0.19	0.2	0.21
46		TTGW_HRatio	IWA4719	5A	587261267	3.71712e-11	10.43	1.49252e-05	4.826	7.57078e-05	4.121	-0.09	-0.07	-0.08
46		TTGW_HRatio	AVRIG30272	6A	118763934	1.45579e-10	9.837	5.63628e-07	6.249	6.22279e-06	5.206	0.15	0.16	0.17
47		MSSdSetting_HRatio	AVRIG26842	5A	13827513	2.95625e-11	10.529	3.10345e-07	6.508	1.05352e-06	5.977	0.28	0.28	0.27
48	Field-Northam WA	Anthesis_F	AVRIG14875	1A	502521746	6.11793e-07	6.213	1.07134e-07	6.97	0.000143113	3.844	1.71	2.57	2.08
48		Anthesis_F	AVRIG29028	5B	568773243	1.36377e-06	5.865	3.14785e-07	6.502	8.09167e-05	4.092	1.66	2.67	2.39
48		Anthesis_F	AVRIG39619	6B	142714225	5.23383e-06	5.281	4.25417e-07	6.371	0.000453729	3.343	-2.2	-3.55	-2.82
49		CCM200_F	wri756	1A	10573368	1.07382e-05	4.969	3.52188e-06	5.453	6.09124e-05	4.215	-1.69	-1.89	-1.71
49		CCM200_F	AVRIG31032	6B	129714825	7.95086e-07	6.1	1.33474e-06	5.875	3.02172e-05	4.52	-2.24	-2.35	-2.13
50		TGW_F	AVRIG34246	7B	48481215	3.48297e-07	6.458	4.11937e-06	5.385	7.71987e-06	5.112	2.47	2.74	3.04
51		PH_F	AVRIG14832	1A	491681397	1.44236e-08	7.841	1.05527e-07	6.977	5.15166e-05	4.288	-2.63	-3.44	-3.03
51		PH_F	IWB56078	4B	34983744	1.97348e-08	7.705	5.42284e-09	8.266	2.83403e-06	5.548	-2.51	-3.75	-3.28
51		PH_F	AVRIG26472	4B	639266206	0.000318255	3.497	5.17904e-09	8.286	6.40965e-05	4.193	3.16	7.55	5.95
51		PH_F	AVRIG40312	4D	16582823	1.51818e-06	5.819	2.49869e-08	7.602	2.81006e-06	5.551	2.69	4.47	4.2
51		PH_F	Yr34-Yr48-sunKASP109-F	5A	660959270	0.282643	0.549	7.70902e-10	9.113	5.609e-05	4.251	1.65	7.55	5.61
51		PH_F	AVRIG28067	5A	707230424	0.00213632	2.67	1.76881e-11	10.752	5.30408e-05	4.275	-2.21	-7.36	-5.19	707230424-710853727
¶: Acronyms refer to Table S2

## Sheet: Candidate SNPs
Table S8. Information of candidate SNPs (cSNPs) detected by GWAS.
Number	¶Traits	SNP names	Chromosome	Position (bp)	P-value (FarmCPU)	CPU-LOG10 (P)	P-value (GLM)	GLM-LOG10(P)	P-value (MLM)	MLM-LOG10(P)	Effect (FarmCPU)	Effect (GLM)	Effect (MLM)	Haplotype block
1	CCM200_F	wri756	1A	10573368	1.07382e-05	4.969	3.52188e-06	5.453	6.09124e-05	4.215	-1.692	-1.889	-1.711
2	PH_F	AVRIG14832	1A	491681397	1.44236e-08	7.841	1.05527e-07	6.977	5.15166e-05	4.288	-2.631	-3.441	-3.035
3	Anthesis_F	AVRIG14875	1A	502521746	6.11793e-07	6.213	1.07134e-07	6.97	0.000143113	3.844	1.707	2.566	2.084
4	LEF_C	AVRIG15135	1A	568201891	0.0197824	1.704	5.40261e-07	6.267	2.81139e-05	4.551	6.056	19.274	19.21
5	MeanSdNo_H	AVRIG16378	1B	555392694	6.96453e-06	5.157	1.44197e-05	4.841	0.0005866	3.232	-3.908	-3.785	-3.34
6	MeanTSdNo_H	AVRIG16378	1B	555392694	2.86801e-09	8.542	1.09378e-06	5.961	3.12594e-05	4.505	-3.908	-4.217	-4.04
7	MeanTSdSetting_H	AVRIG16378	1B	555392694	1.37925e-06	5.86	2.8445e-06	5.546	7.33664e-05	4.135	-0.069	-0.067	-0.064
8	TotalSdSetting_H	AVRIG16378	1B	555392694	1.8208e-05	4.74	6.34936e-06	5.197	0.00031315	3.504	-0.038	-0.055	-0.05
9	Leafarea_H	AVRIG16487	1B	586817100	1.66741e-05	4.778	1.88075e-05	4.726	0.00227817	2.642	-2.46	-3.801	-2.941
10	SPAD_C	AVRIG38422	2B	85058283	2.09046e-05	4.68	3.45319e-06	5.462	2.75377e-05	4.56	1.849	1.975	1.985
11	Leafwidth_C	AVRIG20054	2B	572236608	9.89856e-08	7.004	5.59452e-05	4.252	3.47275e-05	4.459	-0.076	-0.082	-0.092
12	MeanTSdwt_H	AVRIG20303	2B	659775595	0.140025	0.854	1.10817e-05	4.955	1.83543e-05	4.736	-0.028	-0.109	-0.121
13	LEF_C	AVRIG20789	2D	13748222	0.00442969	2.354	3.22201e-08	7.492	2.64404e-05	4.578	3.356	9.911	8.421
14	MeanTSdwt_C	AVRIG37544	2D	547332187	3.12137e-06	5.506	2.49283e-05	4.603	7.12481e-05	4.147	0.111	0.143	0.147
15	Leafarea_HRatio	AVRIG21318	2D	636564048	0.000102956	3.987	2.14107e-07	6.669	5.48426e-06	5.261	0.038	0.07	0.067	636564048-639486126
16	Leafwidth_HRatio	AVRIG21318	2D	636564048	3.42338e-06	5.466	6.61647e-06	5.179	4.60696e-05	4.337	0.06	0.06	0.059	636564048-639486126
17	Leaflength_HRatio	AVRIG21328	2D	638688368	9.54611e-06	5.02	1.28174e-05	4.892	2.72684e-05	4.564	0.014	0.014	0.013	636564048-638688368
18	SPAD_H	AVRIG21366	3A	374515	1.71656e-06	5.765	4.94625e-09	8.306	6.31103e-06	5.2	-2.167	-3.925	-3.373
19	SPAD_HRatio	AVRIG21366	3A	374515	2.15599e-08	7.666	3.17008e-07	6.499	1.9781e-05	4.704	-0.066	-0.083	-0.076
20	PH_C	IWA7649	3A	68657603	3.03205e-06	5.518	5.14255e-07	6.289	0.000549756	3.26	-4.569	-7.843	-6.348
21	SPAD_C	AVRIG22234	3A	654985930	2.84547e-06	5.546	7.49876e-06	5.125	2.55014e-06	5.593	3.138	2.95	3.241
22	LEF_C	AVRIG22292	3A	670131093	0.000670917	3.173	2.73297e-08	7.563	1.12029e-06	5.951	4.378	10.68	10.895	667966129-671314476
23	MSSdSetting_H	AVRIG22646	3B	25635525	8.51416e-05	4.07	1.3741e-07	6.862	2.48588e-05	4.605	0.044	0.084	0.073	24989091-25807789
24	MSSdNo_H	AVRIG22644	3B	25634217	1.80479e-06	5.744	4.88129e-07	6.311	2.45838e-06	5.609	2.952	4.171	4.371
25	MSSdNo_C	AVRIG22646	3B	25635525	1.73068e-06	5.762	7.83235e-06	5.106	0.000107921	3.967	5.952	5.661	5.261
26	MSSdSetting_C	AVRIG22646	3B	25635525	7.32209e-07	6.135	6.52989e-07	6.185	2.734e-05	4.563	0.077	0.079	0.072
27	TotalSdSetting_C	AVRIG22646	3B	25635525	1.48635e-05	4.828	8.29953e-06	5.081	0.00030996	3.509	0.064	0.067	0.058
28	Leafarea_H	AVRIG22751	3B	64150876	7.92633e-08	7.101	2.07494e-05	4.683	4.13666e-05	4.383	5.154	5.476	5.668
29	Leafarea_C	AVRIG22751	3B	64150876	1.79508e-07	6.746	2.34031e-05	4.631	3.73358e-05	4.428	5.983	6.733	7.014
30	Leaflength_H	AVRIG22751	3B	64150876	2.45577e-07	6.61	1.08836e-05	4.963	1.362e-05	4.866	2.415	3.159	3.369
31	Leaflength_C	AVRIG22751	3B	64150876	3.12861e-06	5.505	1.46327e-05	4.835	1.60738e-05	4.794	2.379	3.084	3.295
32	GWperPlant_H	AVRIG23283	3B	454333300	4.84136e-07	6.315	1.61704e-05	4.791	6.69145e-05	4.174	0.36	0.488	0.519
33	MSSdwt_H	AVRIG23423	3B	520563975	4.06143e-10	9.391	2.65449e-05	4.576	0.000294241	3.531	-0.132	-0.131	-0.122
34	LEF_C	AVRIG23442	3B	535595362	3.93911e-06	5.405	2.5707e-11	10.59	4.43925e-08	7.353	-6.557	-12.59	-11.827	527320309-537518144
35	Leaflength_H	AVRIG23651	3B	621446445	1.32022e-05	4.879	3.99772e-05	4.398	0.00504723	2.297	-2.337	-3.444	-2.829
36	MSSdNo_C	AVRIG24099	3B	789546851	1.33433e-05	4.875	1.93515e-05	4.713	0.000760846	3.119	-3.456	-3.394	-2.955
37	PH_H	AVRIG24101	3B	790405025	0.0270211	1.568	4.16131e-07	6.381	6.73949e-05	4.171	1.664	7.116	6.046
38	Leaflength_C	AVRIG24625	3D	612417765	9.00054e-06	5.046	0.000156509	3.805	7.00363e-06	5.155	-2.281	-2.751	-3.33
39	MSSdwt_H	IWA7521	4A	60681255	4.56216e-06	5.341	1.639e-05	4.785	0.00134099	2.873	-0.075	-0.107	-0.087
40	Leafwidth_H	AVRIG25215	4A	598187941	8.30122e-07	6.081	1.11083e-05	4.954	0.00978852	2.009	-0.17	-0.151	-0.097
41	Leaflength_H	AVRIG25520	4A	731465852	1.59598e-05	4.797	1.77846e-05	4.75	0.00272051	2.565	-2.647	-3.801	-2.882
42	Leafarea_H	AVRIG25551	4A	751735367	8.17059e-09	8.088	1.19213e-05	4.924	2.24494e-05	4.649	-4.837	-5.158	-5.424	747995603-751735530
43	Leafarea_C	AVRIG25551	4A	751735367	2.11679e-09	8.674	5.69274e-06	5.245	1.3432e-05	4.872	-6.26	-6.605	-6.871	751735367-751735530
44	PH_F	IWB56078	4B	34983744	1.97348e-08	7.705	5.42284e-09	8.266	2.83403e-06	5.548	-2.505	-3.752	-3.285
45	CCM200_C	AVRIG26103	4B	376979195	9.58112e-06	5.019	3.96157e-08	7.402	0.00232151	2.634	-1.476	-2.871	-1.881
46	LEF_HRatio	AVRIG26451	4B	633262143	3.18823e-05	4.496	1.23894e-05	4.907	4.98487e-06	5.302	0.398	0.419	0.482
47	PH_F	AVRIG26472	4B	639266206	0.000318255	3.497	5.17904e-09	8.286	6.40965e-05	4.193	3.163	7.552	5.946
48	PH_C	AVRIG40312	4D	16582823	2.06376e-10	9.685	2.42966e-07	6.614	1.06748e-05	4.972	8.38	9.144	8.652
49	PH_H	AVRIG40312	4D	16582823	4.40513e-07	6.356	1.25076e-07	6.903	2.59286e-05	4.586	6.434	8.844	7.772
50	PH_F	AVRIG40312	4D	16582823	1.51818e-06	5.819	2.49869e-08	7.602	2.81006e-06	5.551	2.693	4.474	4.205
51	CCM200_C	IWB12074	5A	3552586	8.98333e-06	5.047	3.85254e-06	5.414	0.00043209	3.364	0.874	1.34	1.044
52	MSSdNo_HRatio	AVRIG26842	5A	13827513	3.27437e-06	5.485	2.38553e-06	5.622	6.59983e-06	5.18	0.348	0.357	0.348
53	MSSdSetting_HRatio	AVRIG26842	5A	13827513	2.95625e-11	10.529	3.10345e-07	6.508	1.05352e-06	5.977	0.28	0.279	0.273
54	PH_C	AVRIG27385	5A	511497905	1.01266e-06	5.995	1.14198e-05	4.942	0.000559078	3.253	4.312	6.658	5.489	404702071-511497905
55	CCM200_HRatio	IWB1737	5A	580362123	4.02016e-05	4.396	1.01879e-06	5.992	5.98412e-05	4.223	0.058	0.095	0.09
56	Leafwidth_HRatio	IWB1737	5A	580362123	1.16423e-06	5.934	3.00089e-07	6.523	3.57986e-05	4.446	0.039	0.041	0.038	579860636-582358458
57	SPAD_H	IWB1737	5A	580362123	3.88932e-07	6.41	2.94218e-09	8.531	3.90171e-06	5.409	2.555	4.231	3.894	580362123-580362589
58	SPAD_HRatio	IWB1737	5A	580362123	4.22091e-06	5.375	6.2705e-08	7.203	6.95266e-06	5.158	0.057	0.093	0.09	580362123-580362589
59	Leafarea_HRatio	AVRIG27610	5A	582176611	1.2471e-09	8.904	2.89309e-07	6.539	4.46918e-05	4.35	0.032	0.038	0.035	579860636-582691522
60	Leafwidth_H	AVRIG27610	5A	582176611	1.1618e-06	5.935	7.29912e-08	7.137	6.44042e-05	4.191	0.09	0.097	0.082	580362123-615309159
61	LEF_HRatio	AVRIG27610	5A	582176611	1.14429e-05	4.941	4.54634e-06	5.342	5.11812e-05	4.291	0.14	0.146	0.142	582176611-582358458
62	MSSdwt_C	AVRIG27634	5A	586930735	0.491221	0.309	1.12009e-05	4.951	7.14429e-05	4.146	0.026	0.178	0.192
63	MSTGW_HRatio	IWA4719-Vrn-A1a	5A	587261267	9.12574e-08	7.04	1.432e-06	5.844	2.69466e-06	5.569	-0.065	-0.081	-0.087	586930556-590394596
64	TotalTGW_HRatio	IWA4719	5A	587261267	1.65437e-09	8.781	5.22509e-07	6.282	1.20962e-06	5.917	-0.077	-0.076	-0.085	586930556-588447171
65	TTGW_HRatio	IWA4719	5A	587261267	3.71712e-11	10.43	1.49252e-05	4.826	7.57078e-05	4.121	-0.087	-0.074	-0.077
66	MeanTSdSetting_C	AVRIG27733	5A	601598583	4.84018e-06	5.315	3.62156e-06	5.441	7.10393e-05	4.149	0.054	0.055	0.051
67	MeanTSdwt_C	AVRIG39931	5A	621546605	3.27645e-07	6.485	6.56934e-06	5.182	0.000221613	3.654	-0.112	-0.132	-0.121
68	Leafwidth_C	IWB35863	5A	621546849	9.06904e-08	7.042	1.19364e-06	5.923	5.21602e-05	4.283	0.069	0.091	0.082
69	PH_C	Yr34-Yr48-sunKASP109-F	5A	660959270	0.896799	0.047	2.6067e-06	5.584	8.69191e-05	4.061	-0.364	12.793	12.129
70	PH_F	Yr34-Yr48-sunKASP109-F	5A	660959270	0.282643	0.549	7.70902e-10	9.113	5.609e-05	4.251	1.649	7.553	5.606
71	MSSdwt_HRatio	AVRIG27922	5A	669499133	2.51828e-05	4.599	1.16843e-05	4.932	4.7082e-05	4.327	-0.131	-0.137	-0.132
72	GWperPlant_C	AVRIG27934	5A	671791786	1.40295e-06	5.853	9.78263e-07	6.01	2.84196e-05	4.546	0.982	1.005	0.951	669499133-671791786
73	MSSdNo_C	AVRIG27934	5A	671791786	7.61531e-06	5.118	7.16206e-06	5.145	0.00013963	3.855	5.216	5.245	4.877
74	MSSdSetting_H	AVRIG28012	5A	692086514	1.56788e-07	6.805	1.08074e-05	4.966	9.91625e-05	4.004	-0.044	-0.053	-0.051
75	TotalSdSetting_H	AVRIG28012	5A	692086514	1.94511e-07	6.711	2.82609e-06	5.549	6.10609e-05	4.214	-0.042	-0.053	-0.05
76	PH_F	AVRIG28067	5A	707230424	0.00213632	2.67	1.76881e-11	10.752	5.30408e-05	4.275	-2.206	-7.355	-5.195	707230424-710853727
77	PH_C	IWB6768	5A	707680552	6.50427e-09	8.187	8.00952e-11	10.096	3.8175e-07	6.418	-9.076	-14.993	-13.435	707230424-710853727
78	PH_H	IWB6768	5A	707680552	1.51911e-11	10.818	2.6445e-11	10.578	1.25592e-06	5.901	-9.679	-14.558	-12.085	707230424-710828660
79	MSSdwt_H	AVRIG28242	5B	62371413	2.98855e-08	7.525	1.87612e-07	6.727	8.85981e-05	4.053	0.112	0.159	0.144
80	LEF_H	AVRIG28524	5B	393659145	7.70336e-06	5.113	8.29597e-06	5.081	0.000277312	3.557	5.098	5.067	4.557
81	CCM200_C	AVRIG28526	5B	394006349	2.88712e-07	6.54	1.13347e-08	7.946	8.83687e-05	4.054	2.142	3.349	2.723
82	MeanTSdwt_H	AVRIG28526	5B	394006349	0.062692	1.203	9.39767e-11	10.027	1.45015e-05	4.839	0.037	0.258	0.209
83	MeanTSdSetting_H	AVRIG28824	5B	518010775	1.04076e-05	4.983	1.62999e-05	4.788	0.00268273	2.571	0.074	0.073	0.058
84	CCM200_H	AVRIG28989	5B	558046632	6.81551e-07	6.167	1.55457e-06	5.808	0.000273576	3.563	1.536	2.271	1.968
85	MeanTSdwt_H	AVRIG29003	5B	561186327	4.24674e-05	4.372	8.48187e-10	9.072	1.51242e-05	4.82	0.114	0.222	0.179
86	Anthesis_F	AVRIG29028	5B	568773243	1.36377e-06	5.865	3.14785e-07	6.502	8.09167e-05	4.092	1.66	2.667	2.391
87	Leaflength_C	AVRIG29055	5B	576431670	3.37007e-05	4.472	5.97695e-06	5.224	0.000507545	3.295	-1.353	-2.178	-1.79
88	Leaflength_H	AVRIG29055	5B	576431670	1.35079e-05	4.869	6.14354e-06	5.212	0.000484211	3.315	-1.454	-2.197	-1.821
89	SPAD_C	AVRIG29080	5B	591024129	3.43312e-06	5.464	1.70771e-05	4.768	0.000347016	3.46	-2.784	-2.539	-2.366
90	TotalSdSetting_C	AVRIG29088	5B	592298181	2.88655e-06	5.54	2.78199e-06	5.556	0.000111165	3.954	-0.051	-0.051	-0.046	592297330-592338339
91	MeanTSdSetting_C	AVRIG29094	5B	592338339	1.95595e-06	5.709	1.41977e-06	5.848	3.3821e-05	4.471	0.055	0.056	0.052	592250970-592338339
92	Leafwidth_H	AVRIG29120	5B	599418961	1.62316e-05	4.79	5.36467e-06	5.27	0.00057124	3.243	0.085	0.088	0.077
93	Leafwidth_C	AVRIG29392	5B	672549857	1.06672e-06	5.972	1.48469e-07	6.828	0.000175472	3.756	-0.07	-0.107	-0.087
94	GWperPlant_H	AVRIG29716	5D	357927345	7.11206e-06	5.148	1.95236e-06	5.709	5.43266e-05	4.265	0.525	0.771	0.734
95	Anthesis_C	IWB63558	5D	465885746	4.08396e-06	5.389	1.93923e-05	4.712	0.00122414	2.912	3.556	5.164	4.025
96	MSTGW_HRatio	AVRIG29798	5D	469465735	0.417838	0.379	8.54719e-06	5.068	9.39104e-06	5.027	-0.026	-0.071	-0.078
97	TotalTGW_HRatio	AVRIG29798	5D	469465735	0.385189	0.414	1.30521e-05	4.884	1.37892e-05	4.86	-0.026	-0.063	-0.072
98	Leafwidth_H	AVRIG29853	5D	487405205	1.2521e-05	4.902	3.26583e-06	5.486	0.000197191	3.705	-0.086	-0.091	-0.084
99	TTGW_C	AVRIG30007	6A	3730823	9.38426e-06	5.028	7.0982e-05	4.149	9.05758e-05	4.043	-2.348	-2.088	-2.323
100	MSSdNo_H	AVRIG30203	6A	75306792	5.9004e-08	7.229	1.25438e-05	4.902	0.00215507	2.667	-3.055	-3.479	-2.944
101	Leaflength_C	AVRIG30239	6A	95987751	9.37559e-06	5.028	4.58182e-09	8.339	0.00625951	2.203	-1.75	-3.351	-2.083
102	Leaflength_H	AVRIG30239	6A	95987751	4.61032e-06	5.336	1.20354e-08	7.92	0.00762963	2.117	-1.777	-3.295	-2.053
103	TTGW_H	AVRIG30272	6A	118763934	6.09571e-06	5.215	5.7371e-06	5.241	5.84842e-05	4.233	5.957	5.987	6.131
104	TTGW_HRatio	AVRIG30272	6A	118763934	1.45579e-10	9.837	5.63628e-07	6.249	6.22279e-06	5.206	0.154	0.164	0.169
105	PH_C	AVRIG39945	6A	349836550	3.59122e-07	6.445	1.48473e-05	4.828	0.00213843	2.67	-4.632	-6.989	-6.247
106	MSSdwt_C	IWB72306	6A	457065563	6.88421e-07	6.162	8.3452e-07	6.079	0.000664246	3.178	0.11	0.152	0.128
107	Leaflength_C	IWA1475	6A	546639119	5.54247e-05	4.256	9.61383e-06	5.017	0.00368585	2.433	1.147	1.96	1.512
108	CCM200_HRatio	IWB1752	6B	55532676	0.00033048	3.481	3.58445e-06	5.446	6.01229e-05	4.221	0.042	0.077	0.072
109	CCM200_F	AVRIG31032	6B	129714825	7.95086e-07	6.1	1.33474e-06	5.875	3.02172e-05	4.52	-2.236	-2.352	-2.133
110	Anthesis_F	AVRIG39619	6B	142714225	5.23383e-06	5.281	4.25417e-07	6.371	0.000453729	3.343	-2.196	-3.545	-2.816
111	LEF_C	AVRIG32200	6D	24432103	0.0567223	1.246	7.33702e-06	5.134	9.74064e-05	4.011	2.292	11.462	10.892
112	MSSdwt_HRatio	AVRIG33074	7A	160975449	1.14635e-06	5.941	1.46842e-06	5.833	2.4289e-06	5.615	0.297	0.297	0.3	159727113-171638195
113	MSTGW_HRatio	AVRIG33074	7A	160975449	3.42018e-08	7.466	2.15107e-05	4.667	1.27125e-05	4.896	0.193	0.202	0.214
114	MSTGW_H	AVRIG33074	7A	160975449	1.05611e-05	4.976	5.6333e-06	5.249	1.64125e-05	4.785	9.195	9.548	9.303
115	MSTGW_H	IWB27404	7A	577549444	2.61943e-06	5.582	3.33245e-06	5.477	0.000116103	3.935	-3.429	-3.463	-3.126
116	TotalTGW_H	IWB27404	7A	577549444	7.10251e-07	6.149	5.28302e-07	6.277	3.47496e-05	4.459	-3.16	-3.265	-2.968	577549444-577555507
117	GWperPlant_H	AVRIG33982	7A	694659492	1.30608e-05	4.884	3.29043e-06	5.483	6.79888e-05	4.168	-0.213	-0.302	-0.275	694659492-695859083
118	TGW_F	AVRIG34246	7B	48481215	3.48297e-07	6.458	4.11937e-06	5.385	7.71987e-06	5.112	2.471	2.745	3.035
119	MeanTSdSetting_H	IWB72576	7B	49335251	1.15372e-06	5.938	3.7091e-06	5.431	0.000331978	3.479	0.057	0.054	0.048
120	MSSdSetting_C	IWB72576	7B	49335251	1.77876e-05	4.75	1.16285e-05	4.934	0.000398014	3.4	0.045	0.046	0.042
121	TotalSdSetting_C	IWB72576	7B	49335251	6.81949e-06	5.166	6.72848e-06	5.172	0.00010478	3.98	0.044	0.045	0.043
122	PH_C	AVRIG34385	7B	114748073	8.24353e-07	6.084	8.10518e-08	7.091	0.000150213	3.823	6.218	10.818	8.105
123	LEF_C	AVRIG35439	7B	748646599	2.50447e-07	6.601	1.81763e-06	5.74	2.55149e-05	4.593	8.326	10.206	9.631
124	CCM200_HRatio	AVRIG35461	7B	762579118	7.81914e-05	4.107	1.27139e-06	5.896	9.41893e-05	4.026	0.067	0.113	0.102
¶: Acronyms refer to Table S2

## Sheet: Gene predict
Table S9. cSNP QTL blocks with multiple traits.
QTL	SNP names	Chromosome brock	¶Traits	Position (bp)	QTL with multiple traits	cSNP blocks	Block size (Mb)	Gene number within the block	Putative candidate gene-1	Putative candidate gene-2	Putative candidate gene-3	Putative candidate gene-4	Putative candidate gene-5	¶Near QTL/locus reported (1)	Position (bp) (1)	Traits and treatments (1)	Near QTL/locus reported (2)	Position (bp) (2)	Traits and treatments (2)	Near QTL/locus reported (3)	Position (bp) (3)	Traits and treatments (3)	Near QTL/locus reported (4)	Position (bp) (4)	Traits under lower rainfall (4)	Near QTL/locus reported (5)	Position (bp) (5)	Traits under controlled heat (5)
QSdNo&SdSetting_H	AVRIG16378	1B-1	MeanSdNo_H, MeanTSdNo_H, MeanTSdSetting_H, TotalSdSetting_H	555392694	1	552392694- 558392694	6	23	TraesCS1B03G0883000	TraesCS1B03G0889300													S1B_554003233_1B	554003233	Flag leaf width
Qleafarea&leafwidth_HRatio	AVRIG21318	2D-1	Leafarea_Hratio, Leafwidth_Hratio, Leaflength_Hratio	636564048	2	633564048-639564048	6	69	TraesCS2D03G1254100					AX-95170512_2D	634316706	Days to heading_irrigated										QSfi.agt-L2G.2D	640208540	Spikelet fertility
QSPAD_H&Hratio	AVRIG21366	3A-1	SPAD_H, SPAD_Hratio	374515	3	0-3374515	3.4	14	TraesCS3A03G0000100					AX-94482893_3A	1383538	Days to heading_irrigated
QMSSdNo_H	AVRIG22644	3B-1	MSSdNo_H	25634217	4	22634217-28635525	6	70	TraesCS3B03G0082900	TraesCS3B03G0088700				AX-94752880_3B	23026686	TGW_restricted irrigation				WTa_03c4ed_3B	20357681	Grain yield_drought
QMSSdSetting_H&C/MSSdNo&MSSdSetting_C	AVRIG22646	3B-1	MSSdSetting_H, MSSdNo_C, MSSdSetting_C, TotalSdSetting_C	25635525
QLeafarea&Leaflength_H&C	AVRIG22751	3B-2	Leafarea_H, Leafarea_C, Leaflength_H, Leaflength_C	64150876	5	61150876-67150876	6	46	TraesCS3B03G0203200					AX-94637232_3B	68464206	NDVI_late sowing							S3B_64310629	64310629	Stem diameter
QLeafarea_H&C	AVRIG25551	4A-1	Leafarea_H, Leafarea_C	751735367	6	748735367-754735367	5.49	89	TraesCS4A03G1245400					AX-94574902_4A	744309745	Plant height_restricted irrigation
QPH_C&H&F	AVRIG40312	4D-1	PH_C, PH_H, PH_F	16582823	7	13582823-19582823	6	71	TraesCS4D03G0067100 (Rht-D1)					AX-94397013_4D	16233130	Days to maturity_late sowing	AX-109665328_4D	18539635	Plant height_drought & _non-stress	WTa_056214_4D	16156318	Plant height_drought
QMSSdNo&MSSdSetting_HRatio	AVRIG26842	5A-1	MSSdNo_Hratio, MSSdSetting_Hratio	13827513	8	10827513-16827513	6	37	TraesCS5A03G0031000					AX-94389559_5A	17529329	Grain weight per spike_late sowing				WTa_056efc_5A	8063176	Spike weight_well watered	S5A_14299464	14299464	Awn length
QCCM200&Leafwidth&SPAD_Hratio/SPAD_H	IWB1737	5A-2	CCM200_HRatio, Leafwidth_HRatio, SPAD_H, SPAD_Hratio	580362123	9	577362123-585176611	7.81	54	TraesCS5A03G0905300	TraesCS5A03G0905400	TraesCS5A03G0912200	TraesCS5A03G0917300		AX-94410486_5A	582961427	NDVI_restricted irrigation										QSfi.agt-SG.5A	585431407	Spikelet fertility
Qleafarea&LEF_Hratio/QLeafwidth_H	AVRIG27610	5A-2	Leafarea_Hratio, Leafwidth_H, LEF_Hratio	582176611
QMSSdwt_C	AVRIG27634	5A-3	MSSdwt_C	586930735	10	583930735-590261267	6.32	50	TraesCS5A03G0935400 (Vrn1-5A)	TraesCS5A03G0935500										WTa_05d15a_5A	591464435	Grain yield_well watered	S5A_587423540	587423540	Flag leaf area	QGne.agt-SG.5A	586605813	Grain number per spike
QTotalTGW&TTGW&MSTGW_HRatio	IWA4719-Vrn-A1a	5A-3	TotalTGW_Hratio, TTGW_Hratio, MSTGW_Hratio	587261267
QMeanTSdwt_C	AVRIG39931	5A-4	MeanTSdwt_C	621546605	11	618546605-624546849	6	69	TraesCS5A03G1030800	TraesCS5A03G1030900				AX-95118281_5A	624681005	Grain weight per spike_late sowing	AX-110551192_5A	617221380	Effective spike number per plant_non-stress
QLeafwidth_C	IWB35863	5A-4	Leafwidth_C	621546849										AX-94686966_5A	624739660	NDVI_irrigated
QPH_C&F	Yr34-Yr48-sunKASP109-F	5A-5	Ph_C, PH_F	660959270	12	657959270-663959270	6	45	-					AX-94798973_5A	659457572	NDVI_irrigated							S5A_663583007	663583007	Awn length	QSpn.agt-RG.5A.3	662522522	Spikelet number per spike
QMSSdwt_HRatio	AVRIG27922	5A-6	MSSdwt_HRatio	669499133	13	666499133-674791786	8.29	68	TraesCS5A03G1172800 (NAC)	TraesCS5A03G1172900	TraesCS5A03G1173100	TraesCS5A03G1173400		AX-94730816_5A	662290692	Biomass_irrigated							S5A_680705502	680705502	Awn length
QGWperPlant&MSSdNo_C	AVRIG27934	5A-6	GWperPlant_C, MSSdNo_C	671791786										AX-94676714_5A	675958158	Plot yield_restricted irrigation
QMS&TotalSdSetting_H	AVRIG28012	5A-7	MSSdSetting_H, TotalSdSetting_H	692086514	14	689086514-695086514	6	52	TraesCS5A03G1247500 (MYB)					AX-95111244_5A	698214002	Plot yield_late sowing	AX-94742567_5A	690945676	Effective spike number per plant_heat and tolerant
QPH_C&H&F	IWB6768	5A-8	PH_C, PH_H, PH_F	707680552	15	704680552-710680552	6	45	Rht12					AX-95071189_5A	706541345	Grain weight per spike_restricted irrigation
QLEF_H	AVRIG28524	5B-1	LEF_H	393659145	16	390659145-397006349	6.35	29	TraesCS5B03G0573000 (Myb)	TraesCS5B03G0578000	TraesCS5B03G0578100			AX-94955728_5B	397838009	Grain weight per spike_irrigated				WTa_06247b_5B	392495431	Grain number per plant_well watered	S5B_385190372	385190372	Stem diameter
QCCM200_C/MeanTSdwt_H	AVRIG28526	5B-1	CCM200_C, MeanTSdwt_H	394006349
QAnthesis_F	AVRIG29028	5B-2	Anthesis_F	568773243	17	565773243-579431670	13.66	102	TraesCS5B03G0986000 (Vrn1-5B)	TraesCS5B03G0986100 (MADS)				AX-94797710_5B	572591509	NDVI_restricted irrigation										QSpn.agt-L2G.5B	573554956	Spikelet number per spike
QLeaflength_C&H	AVRIG29055	5B-2	Leaflength_C, Leaflength_H	576431670
QSPAD_C	AVRIG29080	5B-3	SPAD_C	591024129	18	588024129-595338339	7.31	50	TraesCS5B03G1013000 (Myb)	TraesCS5B03G1019300 (NRT1)	TraesCS5B03G1023700 (NAC)	TraesCS5B03G1024100	TraesCS5B03G1024200	AX-94725580_5B	594869106	Days to heading_late sowing	AX-108994162_5B	583179770	Grain number per plant_heat and tolerant				S5B_598463062	598463062	Grain yield, Harvest Index	QSfi.agt-HK.5B	587465697	Spikelet fertility
QTotalSdSetting_C	AVRIG29088	5B-3	TotalSdSetting_C	592298181
QMeanTSdSetting_C	AVRIG29094	5B-3	MeanTSdSetting_C	592338339
QAnthesis_C	IWB63558	5D-1	Anthesis_GH	465885746	19	462885746-472465735	9.58	94	TraesCS5D03G0894800 (Vrn1-5D)	TraesCS5D03G0895000	TraesCS5D03G0888400	TraesCS5D03G0900500 (WRKY)		AX-94936257_5D	464068608	NDVI_restricted irrigation										QSfi.agt-SG.5D	470039360	Spikelet fertility
QMSTGW&TotalTGW_HRatio	AVRIG29798	5D-1	MSTGW_Hratio, TotalTGW_Hratio	469465735
QLeaflength_C&H	AVRIG30239	6A-1	Leaflength_C, Leaflength_H	95987751	20	92987751-98987751	6	26	TraesCS6A03G0284400								AX-94814333_6A	98043304	Grain yield per plant_heat & _drought & _non-stress, tolerant				S6A_94238211	94238211	Stem diameter
QTTGW_H&HRatio	AVRIG30272	6A-2	TTGW_H, TTGW_Hratio	118763934	21	115763934-121763934	6	15	TraesCS6A03G0335200 (Auxin)
QMSSdwt&MSTGW_HRatio/MSTGW_H	AVRIG33074	7A-1	MSSdwt_Hratio, MSTGW_Hratio, MSTGW_H	160975449	22	157975449-163975449	6	28	TraesCS7A03G0464200					AX-94457603_7A	159557314	NDVI_late sowing	AX-86164543_7A	158666842	Grain yield per plant_non stress
QMSTGW&TotalTGW_H	IWB27404	7A-2	MSTGW_H, TotalTGW_H	577549444	23	574549444-580549444	6	23	TraesCS7A03G0953300
QTGW_F	AVRIG34246	7B-1	TGW_F	48481215	24	45481215-52335251	6.85	36	TraesCS7B03G0130600 (Ethylene)					AX-95200970_7B	48457248	NDVI_late sowing
QMeanTSdSetting_H/MSSdSetting&TotalSdSetting_C	IWB72576	7B-1	MeanTSdSetting_H, MSSdSetting_C, TotalSdSetting_C	49335251
¶: Acronyms refer to Table S2; (1): Devate et al., 2022; (2): Li et al., 2019; (3): Govta et al., 2022; (4): Bhatta et al., 2018; (5) Telfer et al., 2021.

## Sheet: Gene within the cSNP block
Table S10. Potential candidate genes in the cSNP region related to multiple traits.
Gene-ID within the cSNP block	Human readable description	Pfam	Gene Ontology-biological processes (BP)-label	Gene Ontology-molecular functions (MF)-label	Gene Ontology-cellular components (CC)-label	Number of genes in each cSNP block
1B-1-AVRIG16378
TraesCS1B03G0881300	Glutamate formiminotransferase 1	Formiminotransferase domain, N-terminal subdomain	metabolic process	folic acid binding	NA	1
TraesCS1B03G0881400	Cytochrome P450	Cytochrome P450	oxidation-reduction process	heme binding	NA	2
TraesCS1B03G0882200	Aldehyde dehydrogenase	Aldehyde dehydrogenase family	metabolic process	oxidoreductase activity	NA	3
TraesCS1B03G0882300	Nuclear transcription factor Y protein	Histone-like transcription factor (CBF/NF-Y) and archaeal histone	NA	protein heterodimerization activity	NA	4
TraesCS1B03G0882400	Cysteine proteinase inhibitor	Aspartic acid proteinase inhibitor	NA	cysteine-type endopeptidase inhibitor activity	NA	5
TraesCS1B03G0883000	MADS-box transcription factor	SRF-type transcription factor (DNA-binding and dimerisation domain)	NA	DNA binding	NA	6
TraesCS1B03G0884100	Polygalacturonase	Glycosyl hydrolases family 28	carbohydrate metabolic process	polygalacturonase activity	NA	7
TraesCS1B03G0884500	EID1-like F-box protein 2	F-box-like	NA	protein binding	NA	8
TraesCS1B03G0884800	Phosphatidylinositol-glycan biosynthesis class X protein	PIG-X / PBN1	GPI anchor biosynthetic process	NA	endoplasmic reticulum membrane	9
TraesCS1B03G0885100	Transcription elongation factor SPT6	SH2 domain	nucleobase-containing compound metabolic process	nucleic acid binding	NA	10
TraesCS1B03G0885900	Serine/threonine-protein kinase	S-locus glycoprotein domain	recognition of pollen	NA	NA	11
TraesCS1B03G0886000	Serine/threonine-protein kinase	S-locus glycoprotein domain	recognition of pollen	protein serine/threonine kinase activity	NA	12
TraesCS1B03G0886100	RING/U-box superfamily protein	NA	NA	protein binding	NA	13
TraesCS1B03G0886300	RING/U-box superfamily protein	Ring finger domain	NA	zinc ion binding	NA	14
TraesCS1B03G0886700	Transcription factor	Basic region leucine zipper	regulation of transcription, DNA-templated	transcription factor activity, sequence-specific DNA binding	NA	15
TraesCS1B03G0888100	tRNA dimethylallyltransferase	IPP transferase	tRNA processing	NA	NA	16
TraesCS1B03G0888400	Calcium-transporting ATPase	Cation transporting ATPase, C-terminus	calcium ion transmembrane transport	metal ion binding	membrane, integral component of membrane	17
TraesCS1B03G0889300	'putative beta-1,3-glucanase	Glycosyl hydrolases family 17	carbohydrate metabolic process	hydrolase activity, hydrolyzing O-glycosyl compounds	NA	18
TraesCS1B03G0890100	Blue copper protein	Plastocyanin-like domain	NA	electron carrier activity	NA	19
TraesCS1B03G0892400	Phosphoglycerate kinase	Phosphoglycerate kinase	glycolytic process	phosphoglycerate kinase activity	NA	20
TraesCS1B03G0892500	Mitochondrial transcription termination factor family protein	mTERF	regulation of transcription, DNA-templated	double-stranded DNA binding	NA	21
TraesCS1B03G0892600	Polyubiquitin protein	Ubiquitin family	NA	protein binding	NA	22
TraesCS1B03G0892700	Zinc finger family protein	C2H2-type zinc finger	NA	nucleic acid binding	NA	23
2D-1-AVRIG21318
TraesCS2D03G1242600	Sacsin	Zinc finger, C3HC4 type (RING finger)	NA	zinc ion binding	NA	1
TraesCS2D03G1242700	Endoglucanase	Glycosyl hydrolase family 9	carbohydrate metabolic process	carbohydrate binding	NA	2
TraesCS2D03G1242900	O-methyltransferase-like protein	O-methyltransferase	NA	protein dimerization activity	NA	3
TraesCS2D03G1243400	Acyl-[acyl-carrier-protein] hydrolase	Acyl-ACP thioesterase	fatty acid biosynthetic process	thiolester hydrolase activity	NA	4
TraesCS2D03G1243500	Acetyl-coenzyme A synthetase	AMP-binding enzyme	metabolic process	catalytic activity	NA	5
TraesCS2D03G1244300	F-box family protein	FBD	NA	protein binding	NA	6
TraesCS2D03G1244400	Ankyrin repeat protein-like	Ankyrin repeats (3 copies)	NA	protein binding	NA	7
TraesCS2D03G1244700	Ankyrin repeat protein-like	Ankyrin repeats (3 copies)	NA	protein binding	NA	8
TraesCS2D03G1245300	Dolichyl-diphosphooligosaccharide--protein glycosyltransferase subunit STT3	Oligosaccharyl transferase STT3 subunit	protein glycosylation	oligosaccharyl transferase activity	membrane	9
TraesCS2D03G1245400	Ankyrin repeat protein-like	Ankyrin repeats (3 copies)	NA	protein binding	NA	10
TraesCS2D03G1245700	Pentatricopeptide repeat-containing protein	PPR repeat	NA	protein binding	NA	11
TraesCS2D03G1245900	Thioredoxin-like protein	Thioredoxin	cell redox homeostasis	protein disulfide oxidoreductase activity	NA	12
TraesCS2D03G1246000	Pentatricopeptide repeat-containing protein	PPR repeat	NA	protein binding	NA	13
TraesCS2D03G1246100	Dihydroorotate dehydrogenase (Quinone)	Dihydroorotate dehydrogenase	oxidation-reduction process	dihydroorotate dehydrogenase activity	cytoplasm	14
TraesCS2D03G1248000	F-box protein	F-box domain	NA	protein binding	NA	15
TraesCS2D03G1249000	B3 domain transcription factor	B3 DNA binding domain	NA	DNA binding	NA	16
TraesCS2D03G1249100	Transcription factor	Myb-like DNA-binding domain	NA	DNA binding	NA	17
TraesCS2D03G1249400	Protein arginine methyltransferase	Ribosomal protein L11 methyltransferase (PrmA)	protein methylation	methyltransferase activity	NA	18
TraesCS2D03G1249900	SKP1-like protein	Skp1 family, tetramerisation domain	ubiquitin-dependent protein catabolic process	NA	NA	19
TraesCS2D03G1250100	SKP1-like protein	Skp1 family, dimerisation domain	ubiquitin-dependent protein catabolic process	NA	NA	20
TraesCS2D03G1250300	SKP1-like protein	Skp1 family, dimerisation domain	ubiquitin-dependent protein catabolic process	NA	NA	21
TraesCS2D03G1250400	Rp1-like protein	NB-ARC domain	NA	ADP binding	NA	22
TraesCS2D03G1250500	SKP1-like protein	Skp1 family, dimerisation domain	ubiquitin-dependent protein catabolic process	NA	NA	23
TraesCS2D03G1252800	Thioredoxin	Mitosis protein DIM1	mRNA splicing, via spliceosome	NA	spliceosomal complex	24
TraesCS2D03G1252900	Nuclear pore complex protein Nup50	RanBP1 domain	intracellular transport	NA	NA	25
TraesCS2D03G1253000	Leucine-rich repeat receptor-like protein kinase family protein	Leucine rich repeat	NA	protein binding	NA	26
TraesCS2D03G1253100	Protein kinase, putative	Leucine Rich repeats (2 copies)	protein phosphorylation	protein kinase activity	NA	27
TraesCS2D03G1254000	Pyruvate kinase	Pyruvate kinase, barrel domain	glycolytic process	pyruvate kinase activity	NA	28
TraesCS2D03G1254100	Auxin-responsive protein	AUX/IAA family	NA	protein binding	NA	29
TraesCS2D03G1254300	Katanin p80 WD40 repeat-containing subunit B1 homolog	WD domain, G-beta repeat	microtubule severing	protein binding	katanin complex	30
TraesCS2D03G1254400	Elongation factor 1-alpha, putative	Elongation factor Tu GTP binding domain	NA	GTP binding	NA	31
TraesCS2D03G1254600	Lipoxygenase homology domain-containing protein 1	PLAT/LH2 domain	NA	protein binding	NA	32
TraesCS2D03G1254800	Lipoxygenase homology domain-containing protein 1	PLAT/LH2 domain	NA	protein binding	NA	33
TraesCS2D03G1255100	Beta-glucosidase	Glycosyl hydrolase family 3 N terminal domain	carbohydrate metabolic process	hydrolase activity, hydrolyzing O-glycosyl compounds	NA	34
TraesCS2D03G1255300	Isopropylmalate dehydrogenase	Isocitrate/isopropylmalate dehydrogenase	oxidation-reduction process	oxidoreductase activity, acting on the CH-OH group of donors, NAD or NADP as acceptor	NA	35
TraesCS2D03G1255700	Benzyl alcohol O-benzoyltransferase	Transferase family	NA	transferase activity, transferring acyl groups other than amino-acyl groups	NA	36
TraesCS2D03G1255800	WD-repeat protein, putative	WD domain, G-beta repeat	NA	protein binding	NA	37
TraesCS2D03G1255900	Ethylene-overproduction protein 1	Tetratricopeptide repeat	NA	protein binding	NA	38
TraesCS2D03G1256000	Dof-like zinc finger protein	Dof domain, zinc finger	regulation of transcription, DNA-templated	DNA binding	NA	39
TraesCS2D03G1256100	Dof zinc finger protein	Dof domain, zinc finger	regulation of transcription, DNA-templated	DNA binding	NA	40
TraesCS2D03G1256300	Dof-like zinc finger protein	Dof domain, zinc finger	regulation of transcription, DNA-templated	DNA binding	NA	41
TraesCS2D03G1256700	Dof zinc finger protein	Dof domain, zinc finger	regulation of transcription, DNA-templated	DNA binding	NA	42
TraesCS2D03G1257000	DNA-directed RNA polymerase subunit beta	Potato inhibitor I family	response to wounding	serine-type endopeptidase inhibitor activity	NA	43
TraesCS2D03G1257100	Protochlorophyllide reductase	short chain dehydrogenase	oxidation-reduction process	protochlorophyllide reductase activity	NA	44
TraesCS2D03G1257500	Protochlorophyllide reductase	short chain dehydrogenase	oxidation-reduction process	protochlorophyllide reductase activity	NA	45
TraesCS2D03G1258200	Cytochrome P450 family protein, expressed	Cytochrome P450	oxidation-reduction process	oxidoreductase activity, acting on paired donors, with incorporation or reduction of molecular oxygen	NA	46
TraesCS2D03G1258400	Sugar transporter, putative	Sugar (and other) transporter	transmembrane transport	transporter activity	integral component of membrane	47
TraesCS2D03G1258500	Clathrin light chain	Clathrin light chain	intracellular protein transport	structural molecule activity	clathrin coat of coated pit	48
TraesCS2D03G1258600	Receptor-like kinase	Protein kinase domain	protein phosphorylation	protein kinase activity	NA	49
TraesCS2D03G1259100	Sugar transporter, putative	Sugar (and other) transporter	transmembrane transport	transporter activity	integral component of membrane	50
TraesCS2D03G1260000	Cytochrome b	Cytochrome b/b6/petB	respiratory electron transport chain	electron carrier activity	membrane	51
TraesCS2D03G1261500	E3 ubiquitin-protein ligase	Seven in absentia protein family	ubiquitin-dependent protein catabolic process	protein binding	nucleus	52
TraesCS2D03G1262100	Beta-fructofuranosidase, insoluble protein	Glycosyl hydrolases family 32 C terminal	carbohydrate metabolic process	hydrolase activity, hydrolyzing O-glycosyl compounds	NA	53
TraesCS2D03G1262200	Beta-fructofuranosidase, insoluble protein	Glycosyl hydrolases family 32 N-terminal domain	carbohydrate metabolic process	hydrolase activity, hydrolyzing O-glycosyl compounds	NA	54
TraesCS2D03G1262400	MLO-like protein	Mlo family	defense response	NA	integral component of membrane	55
TraesCS2D03G1262500	DNA mismatch repair protein MutS2	Smr domain	mismatch repair	mismatched DNA binding	NA	56
TraesCS2D03G1262600	Allantoinase	Amidohydrolase family	allantoin catabolic process	hydrolase activity, acting on carbon-nitrogen (but not peptide) bonds	NA	57
TraesCS2D03G1263100	Flavin-containing monooxygenase	Pyridine nucleotide-disulphide oxidoreductase	oxidation-reduction process	oxidoreductase activity	NA	58
TraesCS2D03G1263200	Flavin-containing monooxygenase	Pyridine nucleotide-disulphide oxidoreductase	oxidation-reduction process	oxidoreductase activity	NA	59
TraesCS2D03G1263300	Flavin-containing monooxygenase	Flavin-binding monooxygenase-like	oxidation-reduction process	NADP binding	NA	60
TraesCS2D03G1263400	Flavin-containing monooxygenase	Flavin-binding monooxygenase-like	oxidation-reduction process	NADP binding	NA	61
TraesCS2D03G1263600	Flavin-containing monooxygenase	Pyridine nucleotide-disulphide oxidoreductase	oxidation-reduction process	oxidoreductase activity	NA	62
TraesCS2D03G1263800	Flavin-containing monooxygenase	Pyridine nucleotide-disulphide oxidoreductase	oxidation-reduction process	oxidoreductase activity	NA	63
TraesCS2D03G1263900	Transcription factor-related family protein	Transcription factor Tfb2	nucleotide-excision repair	ATP-dependent DNA helicase activity	nucleus	64
TraesCS2D03G1264300	Mevalonate kinase	GHMP kinases N terminal domain	metabolic process	kinase activity	cytoplasm	65
TraesCS2D03G1264400	RING finger protein	Zinc finger, C3HC4 type (RING finger)	NA	protein binding	NA	66
TraesCS2D03G1264500	Receptor-like protein kinase	Leucine rich repeat N-terminal domain	protein phosphorylation	protein binding	NA	67
TraesCS2D03G1264800	Callose synthase-like protein	Vta1 like	(1->3)-beta-D-glucan biosynthetic process	1,3-beta-D-glucan synthase activity	1,3-beta-D-glucan synthase complex	68
TraesCS2D03G1265100	E3 ubiquitin-protein ligase	Seven in absentia protein family	multicellular organism development	protein binding	nucleus	69
3A-1-AVRIG21366
TraesCS3A03G0000100	Cellulose synthase family protein, expressed	Cellulose synthase	cellulose biosynthetic process	cellulose synthase (UDP-forming) activity	membrane	1
TraesCS3A03G0000200	Protein kinase	Protein tyrosine kinase	protein phosphorylation	protein kinase activity		2
TraesCS3A03G0002800	basic helix-loop-helix (bHLH) DNA-binding superfamily protein	Helix-loop-helix DNA-binding domain	NA	protein dimerization activity		3
TraesCS3A03G0003000	basic helix-loop-helix (bHLH) DNA-binding superfamily protein	Helix-loop-helix DNA-binding domain	NA	protein dimerization activity		4
TraesCS3A03G0003300	basic helix-loop-helix (bHLH) DNA-binding superfamily protein	Helix-loop-helix DNA-binding domain	NA	protein dimerization activity		5
TraesCS3A03G0003900	basic helix-loop-helix (bHLH) DNA-binding superfamily protein	Helix-loop-helix DNA-binding domain	NA	protein dimerization activity		6
TraesCS3A03G0004300	Subtilisin-like protease	Peptidase inhibitor I9	proteolysis	serine-type endopeptidase activity		7
TraesCS3A03G0004600	Subtilisin-like protease	Peptidase inhibitor I9	proteolysis	serine-type endopeptidase activity		8
TraesCS3A03G0005500	Paired amphipathic helix protein Sin3	Paired amphipathic helix repeat	regulation of transcription, DNA-templated	NA		9
TraesCS3A03G0006000	Proteinase inhibitor	Potato inhibitor I family	response to wounding	serine-type endopeptidase inhibitor activity		10
TraesCS3A03G0007900	Serine/threonine-protein kinase	Protein kinase domain	protein phosphorylation	protein kinase activity		11
TraesCS3A03G0008000	Pectinesterase inhibitor	Plant invertase/pectin methylesterase inhibitor	NA	enzyme inhibitor activity		12
TraesCS3A03G0008400	3-ketoacyl-CoA thiolase	Thiolase, N-terminal domain	metabolic process	catalytic activity		13
TraesCS3A03G0008500	Receptor-like kinase	Protein kinase domain	protein phosphorylation	ATP binding		14
3B-1-AVRI22644
TraesCS3B03G0081300	Laccase	Multicopper oxidase	oxidation-reduction process	oxidoreductase activity	NA	1
TraesCS3B03G0081600	F-box family protein	F-box-like	NA	protein binding	NA	2
TraesCS3B03G0081900	F-box domain containing protein	F-box domain	NA	protein binding	NA	3
TraesCS3B03G0082300	Protein ABCI7, chloroplastic	Uncharacterized protein family (UPF0051)	iron-sulfur cluster assembly	NA	NA	4
TraesCS3B03G0082600	Disease resistance protein RPM1	NB-ARC domain	NA	ADP binding	NA	5
TraesCS3B03G0082900	MYB transcription factor	Myb-like DNA-binding domain	NA	DNA binding	NA	6
TraesCS3B03G0083500	Patatin	Patatin-like phospholipase	metabolic process	NA	NA	7
TraesCS3B03G0083600	Trypsin inhibitor	Bowman-Birk serine protease inhibitor family	NA	serine-type endopeptidase inhibitor activity	extracellular region	8
TraesCS3B03G0083700	F-box domain containing protein	F-box domain	NA	protein binding	NA	9
TraesCS3B03G0083900	Trypsin inhibitor	Bowman-Birk serine protease inhibitor family	NA	serine-type endopeptidase inhibitor activity	extracellular region	10
TraesCS3B03G0084100	Dihydroflavonol-4-reductase	NAD dependent epimerase/dehydratase family	NA	catalytic activity	NA	11
TraesCS3B03G0084300	Patatin	Patatin-like phospholipase	metabolic process	NA	NA	12
TraesCS3B03G0084600	Trypsin inhibitor	Bowman-Birk serine protease inhibitor family	NA	serine-type endopeptidase inhibitor activity	extracellular region	13
TraesCS3B03G0085100	Trypsin inhibitor	Bowman-Birk serine protease inhibitor family	NA	serine-type endopeptidase inhibitor activity	extracellular region	14
TraesCS3B03G0085200	Trypsin inhibitor	Bowman-Birk serine protease inhibitor family	NA	serine-type endopeptidase inhibitor activity	extracellular region	15
TraesCS3B03G0085300	Trypsin inhibitor	Bowman-Birk serine protease inhibitor family	NA	serine-type endopeptidase inhibitor activity	extracellular region	16
TraesCS3B03G0085600	Trypsin inhibitor	Bowman-Birk serine protease inhibitor family	NA	serine-type endopeptidase inhibitor activity	extracellular region	17
TraesCS3B03G0085800	Disease resistance protein RPM1	NB-ARC domain	NA	ADP binding	NA	18
TraesCS3B03G0086100	Werner Syndrome-like exonuclease	3'-5' exonuclease	nucleobase-containing compound metabolic process	nucleic acid binding	NA	19
TraesCS3B03G0087200	Trypsin inhibitor	Bowman-Birk serine protease inhibitor family	NA	serine-type endopeptidase inhibitor activity	extracellular region	20
TraesCS3B03G0087500	Trypsin inhibitor	Bowman-Birk serine protease inhibitor family	NA	serine-type endopeptidase inhibitor activity	extracellular region	21
TraesCS3B03G0087700	Trypsin inhibitor	Bowman-Birk serine protease inhibitor family	NA	serine-type endopeptidase inhibitor activity	extracellular region	22
TraesCS3B03G0087800	NADP dependent sorbitol 6-phosphate dehydrogenase family protein	Aldo/keto reductase family	oxidation-reduction process	oxidoreductase activity	NA	23
TraesCS3B03G0088200	Protein kinase	Protein tyrosine kinase	protein phosphorylation	protein kinase activity	NA	24
TraesCS3B03G0088600	Mannose-6-phosphate isomerase	Phosphomannose isomerase type I	carbohydrate metabolic process	zinc ion binding	NA	25
TraesCS3B03G0088700	MYB transcription factor	Myb-like DNA-binding domain	NA	DNA binding	NA	26
TraesCS3B03G0088800	NBS-LRR disease resistance protein	NB-ARC domain	NA	ADP binding	NA	27
TraesCS3B03G0088900	Protein DETOXIFICATION	MatE	drug transmembrane transport	antiporter activity	membrane	28
TraesCS3B03G0089900	Nuclease S1	S1/P1 Nuclease	DNA catabolic process	nucleic acid binding	NA	29
TraesCS3B03G0090000	Nuclease S1	S1/P1 Nuclease	DNA catabolic process	hydrolase activity, acting on ester bonds	NA	30
TraesCS3B03G0090100	Nuclease S1	S1/P1 Nuclease	DNA catabolic process	nucleic acid binding	NA	31
TraesCS3B03G0090400	C2 domain containing protein	C2 domain	NA	protein binding	NA	32
TraesCS3B03G0090600	NBS-LRR disease resistance protein, putative, expressed	NB-ARC domain	NA	ADP binding	NA	33
TraesCS3B03G0091300	30S ribosomal protein S10	Ribosomal protein S10p/S20e	translation	structural constituent of ribosome	ribosome	34
TraesCS3B03G0092100	Cytochrome b6-f complex subunit 5	Cytochrome B6-F complex subunit 5	NA	NA	cytochrome b6f complex	35
TraesCS3B03G0092300	DNA-binding storekeeper protein-related transcriptional regulator	Protein of unknown function, DUF573	regulation of transcription, DNA-templated	NA	NA	36
TraesCS3B03G0092700	DNA topoisomerase	GRF zinc finger	NA	zinc ion binding	NA	37
TraesCS3B03G0092900	Protein NEGATIVE REGULATOR OF RESISTANCE	NPR1 interacting	regulation of systemic acquired resistance	NA	NA	38
TraesCS3B03G0093000	Metal tolerance protein	Cation efflux family	cation transport	cation transmembrane transporter activity	integral component of membrane	39
TraesCS3B03G0093100	3'-N-debenzoyl-2'-deoxytaxol N-benzoyltransferase	Transferase family	NA	transferase activity, transferring acyl groups other than amino-acyl groups	NA	40
TraesCS3B03G0093300	Protein NEGATIVE REGULATOR OF RESISTANCE	NPR1 interacting	regulation of systemic acquired resistance	NA	NA	41
TraesCS3B03G0093500	Disease resistance protein RPM1	NB-ARC domain	NA	ADP binding	NA	42
TraesCS3B03G0093600	Disease resistance protein (NBS-LRR class) family	NB-ARC domain	NA	ADP binding	NA	43
TraesCS3B03G0093800	F-box family protein	F-box domain	NA	protein binding	NA	44
TraesCS3B03G0094300	HIPL1 protein	Glucose / Sorbosone dehydrogenase	carbohydrate metabolic process	catalytic activity	NA	45
TraesCS3B03G0094400	Alpha-glucosidase	N-terminal barrel of NtMGAM and CtMGAM, maltase-glucoamylase	carbohydrate metabolic process	catalytic activity	NA	46
TraesCS3B03G0095000	Tryptophan synthase alpha chain	Tryptophan synthase alpha chain	tryptophan metabolic process	catalytic activity	NA	47
TraesCS3B03G0096000	GMP synthase, putative	Glutamine amidotransferase class-I	metabolic process	NA	NA	48
TraesCS3B03G0097900	Signal peptidase subunit family protein	Signal peptidase subunit	signal peptide processing	peptidase activity	signal peptidase complex	49
TraesCS3B03G0099100	Mitochondrial import inner membrane translocase subunit TIM22	Tim17/Tim22/Tim23/Pmp24 family	NA	protein binding	NA	50
TraesCS3B03G0099200	Polyubiquitin	Ubiquitin family	NA	protein binding	NA	51
TraesCS3B03G0099300	Leucine-rich repeat receptor-like protein kinase family protein	Leucine rich repeat N-terminal domain	NA	protein binding	NA	52
TraesCS3B03G0099400	Receptor-like protein kinase	Leucine rich repeat N-terminal domain	protein phosphorylation	protein kinase activity	NA	53
TraesCS3B03G0099600	Protein kinase	Protein tyrosine kinase	protein phosphorylation	protein kinase activity	NA	54
TraesCS3B03G0099700	Protein kinase	Salt stress response/antifungal	protein phosphorylation	ATP binding	NA	55
TraesCS3B03G0099800	Leucine-rich repeat receptor-like protein kinase family protein	Leucine rich repeat	NA	protein binding	NA	56
TraesCS3B03G0100400	Cytochrome P450	Cytochrome P450	oxidation-reduction process	oxidoreductase activity, acting on paired donors, with incorporation or reduction of molecular oxygen	NA	57
TraesCS3B03G0100500	Protein kinase	Salt stress response/antifungal	protein phosphorylation	ATP binding	NA	58
TraesCS3B03G0100600	Protein kinase	Salt stress response/antifungal	protein phosphorylation	protein serine/threonine kinase activity	NA	59
TraesCS3B03G0100800	Protein kinase	Salt stress response/antifungal	protein phosphorylation	protein kinase activity	NA	60
TraesCS3B03G0100900	Protein kinase	Salt stress response/antifungal	protein phosphorylation	ATP binding	NA	61
TraesCS3B03G0101200	Cullin-1	Cullin family	ubiquitin-dependent protein catabolic process	ubiquitin protein ligase binding	NA	62
TraesCS3B03G0101900	Leucine-rich repeat receptor-like protein kinase family protein	Leucine Rich Repeat	NA	protein binding	NA	63
TraesCS3B03G0102000	Cytochrome P450 family protein, expressed	Cytochrome P450	oxidation-reduction process	oxidoreductase activity, acting on paired donors, with incorporation or reduction of molecular oxygen	NA	64
TraesCS3B03G0102100	Leucine-rich repeat receptor-like protein kinase family protein	Leucine rich repeat	NA	protein binding	NA	65
TraesCS3B03G0102300	Leucine-rich repeat receptor-like protein kinase family protein	Leucine Rich Repeat	NA	protein binding	NA	66
TraesCS3B03G0102500	Leucine-rich repeat receptor-like protein kinase family protein	Leucine Rich Repeat	NA	protein binding	NA	67
TraesCS3B03G0102600	Leucine-rich repeat receptor-like protein kinase family protein	Leucine Rich repeat	NA	protein binding	NA	68
TraesCS3B03G0102700	Aldo-keto reductase	Aldo/keto reductase family	oxidation-reduction process	oxidoreductase activity	NA	69
TraesCS3B03G0102900	Calcium binding family protein	EF-hand domain pair	NA	calcium ion binding	NA	70
3B-2-AVRIG22751
TraesCS3B03G0183400	Threonine--tRNA ligase	Anticodon binding domain	tRNA aminoacylation	nucleotide binding	cytoplasm	1
TraesCS3B03G0184200	tRNA-splicing endonuclease, putative	tRNA intron endonuclease, catalytic C-terminal domain	tRNA splicing, via endonucleolytic cleavage and ligation	tRNA-intron endonuclease activity	NA	2
TraesCS3B03G0185300	Isoaspartyl peptidase/L-asparaginase	Asparaginase	NA	hydrolase activity	NA	3
TraesCS3B03G0185400	F-box/LRR-repeat protein	Leucine Rich repeat	NA	protein binding	NA	4
TraesCS3B03G0186300	NBS-LRR disease resistance protein	NB-ARC domain	NA	ADP binding	NA	5
TraesCS3B03G0186800	NBS-LRR disease resistance protein	NB-ARC domain	NA	ADP binding	NA	6
TraesCS3B03G0187000	NBS-LRR disease resistance protein	NB-ARC domain	NA	ADP binding	NA	7
TraesCS3B03G0187200	NBS-LRR disease resistance protein	NB-ARC domain	NA	ADP binding	NA	8
TraesCS3B03G0187500	NBS-LRR disease resistance protein	NB-ARC domain	NA	ADP binding	NA	9
TraesCS3B03G0187600	Adenylyl-sulfate kinase	Adenylylsulphate kinase	sulfate assimilation	ATP binding	NA	10
TraesCS3B03G0187800	NBS-LRR disease resistance protein	NB-ARC domain	NA	ADP binding	NA	11
TraesCS3B03G0188200	NBS-LRR disease resistance protein	NB-ARC domain	NA	ADP binding	NA	12
TraesCS3B03G0188500	NBS-LRR disease resistance protein	NB-ARC domain	NA	ADP binding	NA	13
TraesCS3B03G0188700	Disease resistance protein (NBS-LRR class) family	NB-ARC domain	NA	ADP binding	NA	14
TraesCS3B03G0189500	Disease resistance protein (NBS-LRR class) family	NB-ARC domain	NA	ADP binding	NA	15
TraesCS3B03G0190100	DNA topoisomerase	GRF zinc finger	NA	zinc ion binding	NA	16
TraesCS3B03G0190900	NBS-LRR disease resistance protein	NB-ARC domain	NA	ADP binding	NA	17
TraesCS3B03G0191000	NBS-LRR disease resistance protein	NB-ARC domain	NA	ADP binding	NA	18
TraesCS3B03G0191900	1-(5-phosphoribosyl)-5-[(5-phosphoribosylamino)methylideneamino] imidazole-4-carboxamide isomerase	GRF zinc finger	NA	zinc ion binding	NA	19
TraesCS3B03G0192700	NBS-LRR disease resistance protein-like protein	NB-ARC domain	NA	ADP binding	NA	20
TraesCS3B03G0193100	Receptor protein kinase, putative	Protein kinase domain	protein phosphorylation	protein binding	NA	21
TraesCS3B03G0193500	NBS-LRR disease resistance protein	NB-ARC domain	NA	ADP binding	NA	22
TraesCS3B03G0193600	Disease resistance protein (NBS-LRR class) family	NB-ARC domain	NA	ADP binding	NA	23
TraesCS3B03G0194200	Disease resistance protein (NBS-LRR class) family	NB-ARC domain	NA	ADP binding	NA	24
TraesCS3B03G0194400	NBS-LRR disease resistance protein	NB-ARC domain	NA	ADP binding	NA	25
TraesCS3B03G0194500	Chromatin remodeling factor, putative	Helicase conserved C-terminal domain	ATP-dependent chromatin remodeling	nucleosome binding	nucleus	26
TraesCS3B03G0194900	Cysteine protease	Cathepsin propeptide inhibitor domain (I29)	proteolysis	cysteine-type peptidase activity	NA	27
TraesCS3B03G0195300	WAT1-related protein	EamA-like transporter family	NA	NA	integral component of membrane	28
TraesCS3B03G0196600	DNA topoisomerase	GRF zinc finger	NA	zinc ion binding	NA	29
TraesCS3B03G0197100	Transcription factor IWS1, putative	TFIIS helical bundle-like domain	NA	NA	nucleus	30
TraesCS3B03G0197200	Rhomboid-like protein	Rhomboid family	NA	serine-type endopeptidase activity	integral component of membrane	31
TraesCS3B03G0197900	Beta-1,3-galactosyltransferase-like protein	Galactosyltransferase	protein glycosylation	galactosyltransferase activity	membrane	32
TraesCS3B03G0200300	FBD-associated F-box protein	FBD	NA	protein binding	NA	33
TraesCS3B03G0200400	E3 ubiquitin-protein ligase	Putative zinc finger in N-recognin (UBR box)	NA	zinc ion binding	NA	34
TraesCS3B03G0200700	Receptor-like kinase	Carbohydrate-binding protein of the ER	protein phosphorylation	protein kinase activity	NA	35
TraesCS3B03G0200800	Receptor-like kinase	Carbohydrate-binding protein of the ER	protein phosphorylation	ATP binding	NA	36
TraesCS3B03G0201400	Leucine-rich repeat receptor-like protein kinase	Leucine rich repeat	NA	protein binding	NA	37
TraesCS3B03G0201700	Serine/threonine-protein kinase	D-mannose binding lectin	protein phosphorylation	ATP binding	NA	38
TraesCS3B03G0202300	Triosephosphate isomerase	Triosephosphate isomerase	glycolytic process	triose-phosphate isomerase activity	NA	39
TraesCS3B03G0202700	E3 ubiquitin-protein ligase	Putative zinc finger in N-recognin (UBR box)	NA	zinc ion binding	NA	40
TraesCS3B03G0202900	Invertase inhibitor	Plant invertase/pectin methylesterase inhibitor	NA	enzyme inhibitor activity	NA	41
TraesCS3B03G0203200	WUSCHEL-related homeobox	Homeobox domain	NA	DNA binding	NA	42
TraesCS3B03G0203300	Ubiquinol oxidase	Alternative oxidase	oxidation-reduction process	alternative oxidase activity	NA	43
TraesCS3B03G0203400	NBS-LRR disease resistance protein	NB-ARC domain	NA	ADP binding	NA	44
TraesCS3B03G0203500	NBS-LRR disease resistance protein	NB-ARC domain	NA	ADP binding	NA	45
TraesCS3B03G0203600	NBS-LRR disease resistance protein	NB-ARC domain	NA	protein binding	NA	46
4A-1-AVRIG25551
TraesCS4A03G1227100	Disease resistance protein	Leucine rich repeat	NA	protein binding	NA	1
TraesCS4A03G1227200	Disease resistance protein	NB-ARC domain	NA	ADP binding	NA	2
TraesCS4A03G1227400	Disease resistance protein (NBS-LRR class) family	NB-ARC domain	cell redox homeostasis	protein disulfide oxidoreductase activity	NA	3
TraesCS4A03G1227700	Kelch repeat-containing protein	Kelch motif	NA	protein binding	NA	4
TraesCS4A03G1228000	Receptor protein kinase, putative	Protein kinase domain	protein phosphorylation	protein kinase activity	NA	5
TraesCS4A03G1228400	disease resistance protein (TIR-NBS-LRR class)	NB-ARC domain	NA	ADP binding	NA	6
TraesCS4A03G1228700	NBS-LRR disease resistance protein, putative	Kelch motif	cell redox homeostasis	electron carrier activity	NA	7
TraesCS4A03G1228900	Disease resistance protein	NB-ARC domain	NA	ADP binding	NA	8
TraesCS4A03G1229000	Disease resistance protein (NBS-LRR class) family	NB-ARC domain	NA	ADP binding	NA	9
TraesCS4A03G1229100	Leucine-rich repeat receptor-like protein kinase family protein	Leucine rich repeat	NA	protein binding	NA	10
TraesCS4A03G1229600	Disease resistance protein (NBS-LRR class) family	NB-ARC domain	NA	ADP binding	NA	11
TraesCS4A03G1230100	NBS-LRR-like resistance protein	NB-ARC domain	NA	ADP binding	NA	12
TraesCS4A03G1230400	Protein kinase family protein	Protein kinase domain	protein phosphorylation	ATP binding	NA	13
TraesCS4A03G1230600	Disease resistance protein RPP13	NB-ARC domain	NA	ADP binding	NA	14
TraesCS4A03G1230900	Kelch repeat-containing protein	Kelch motif	NA	protein binding	NA	15
TraesCS4A03G1231100	Disease resistance protein (NBS-LRR class) family	NB-ARC domain	NA	ADP binding	NA	16
TraesCS4A03G1231300	Disease resistance protein (TIR-NBS-LRR class) family	NB-ARC domain	NA	ADP binding	NA	17
TraesCS4A03G1231500	Kelch repeat-containing protein	Kelch motif	NA	protein binding	NA	18
TraesCS4A03G1231600	Leucine-rich repeat receptor-like protein kinase family protein	Leucine Rich repeat	NA	protein binding	NA	19
TraesCS4A03G1232200	Disease resistance protein (TIR-NBS-LRR class) family	NB-ARC domain	NA	ADP binding	NA	20
TraesCS4A03G1232700	disease resistance family protein / LRR family protein	NB-ARC domain	NA	ADP binding	NA	21
TraesCS4A03G1232800	NBS-LRR-like resistance protein	NB-ARC domain	NA	ADP binding	NA	22
TraesCS4A03G1233200	Leucine-rich repeat (LRR) family protein	NB-ARC domain	NA	ADP binding	NA	23
TraesCS4A03G1233500	Leucine-rich repeat receptor-like protein kinase family protein, putative	Leucine rich repeat	NA	protein binding	NA	24
TraesCS4A03G1233700	Disease resistance protein	NB-ARC domain	NA	ADP binding	NA	25
TraesCS4A03G1233900	Disease resistance protein	NB-ARC domain	NA	ADP binding	NA	26
TraesCS4A03G1234000	Disease resistance protein	NB-ARC domain	NA	protein binding	NA	27
TraesCS4A03G1234400	Kelch repeat-containing protein	Kelch motif	cell redox homeostasis	protein binding	NA	28
TraesCS4A03G1234700	Disease resistance protein (NBS-LRR class) family	NB-ARC domain	NA	ADP binding	NA	29
TraesCS4A03G1234800	Protein kinase family protein	Protein tyrosine kinase	protein phosphorylation	protein kinase activity	NA	30
TraesCS4A03G1235000	Leucine-rich repeat receptor-like protein kinase family protein, putative	Leucine rich repeat	NA	protein binding	NA	31
TraesCS4A03G1235300	Receptor protein kinase, putative	Leucine Rich Repeat	protein phosphorylation	protein binding	NA	32
TraesCS4A03G1235900	Thionin	Plant thionin	defense response	NA	NA	33
TraesCS4A03G1236000	Thionin	Plant thionin	defense response	NA	NA	34
TraesCS4A03G1236300	Thionin	Plant thionin	defense response	NA	NA	35
TraesCS4A03G1236400	Thionin	Plant thionin	defense response	NA	NA	36
TraesCS4A03G1236600	Thionin	Plant thionin	defense response	NA	NA	37
TraesCS4A03G1236800	Disease resistance protein (TIR-NBS-LRR class) family	NB-ARC domain	NA	ADP binding	NA	38
TraesCS4A03G1237300	Kelch repeat-containing protein	Kelch motif	NA	protein binding	NA	39
TraesCS4A03G1237700	Ankyrin repeat family protein, putative	Ankyrin repeats (3 copies)	NA	protein binding	NA	40
TraesCS4A03G1237800	Sucrose synthase	Sucrose synthase	sucrose metabolic process	sucrose synthase activity	NA	41
TraesCS4A03G1238900	Leucine-rich repeat receptor-like protein kinase family protein, putative	Leucine rich repeat N-terminal domain	NA	protein binding	NA	42
TraesCS4A03G1239300	Disease resistance protein (TIR-NBS-LRR class) family	NB-ARC domain	NA	ADP binding	NA	43
TraesCS4A03G1239600	Kelch repeat-containing protein	Kelch motif	NA	protein binding	NA	44
TraesCS4A03G1239900	Disease resistance protein	NB-ARC domain	NA	ADP binding	NA	45
TraesCS4A03G1240200	Disease resistance protein	NB-ARC domain	NA	ADP binding	NA	46
TraesCS4A03G1241100	Leucine-rich repeat (LRR) family protein	NB-ARC domain	NA	ADP binding	NA	47
TraesCS4A03G1241300	NBS-LRR-like resistance protein	NB-ARC domain	NA	ADP binding	NA	48
TraesCS4A03G1241700	Leucine-rich repeat receptor-like protein kinase family protein, putative	Leucine rich repeat	NA	protein binding	NA	49
TraesCS4A03G1242200	Kelch repeat-containing protein	Kelch motif	NA	protein binding	NA	50
TraesCS4A03G1242400	NBS-LRR-like resistance protein	NB-ARC domain	NA	ADP binding	NA	51
TraesCS4A03G1242800	Disease resistance protein	NB-ARC domain	NA	ADP binding	NA	52
TraesCS4A03G1243000	Disease resistance protein RPP13	NB-ARC domain	NA	ADP binding	NA	53
TraesCS4A03G1243100	Glycine-tRNA ligase, alpha subunit	DALR anticodon binding domain	glycyl-tRNA aminoacylation	aminoacyl-tRNA ligase activity	cytoplasm	54
TraesCS4A03G1243600	Acyl-coenzyme A oxidase	Acyl-coenzyme A oxidase N-terminal	fatty acid beta-oxidation	acyl-CoA dehydrogenase activity	peroxisome	55
TraesCS4A03G1243800	GDSL esterase/lipase	GDSL-like Lipase/Acylhydrolase	NA	hydrolase activity, acting on ester bonds	NA	56
TraesCS4A03G1243900	Homogentisate 1,2-dioxygenase	homogentisate 1,2-dioxygenase	oxidation-reduction process	homogentisate 1,2-dioxygenase activity	NA	57
TraesCS4A03G1244000	Terpene cyclase/mutase family member	Squalene-hopene cyclase C-terminal domain	NA	intramolecular transferase activity	NA	58
TraesCS4A03G1244100	B3 domain-containing protein	B3 DNA binding domain	NA	DNA binding	NA	59
TraesCS4A03G1244700	Signal peptide peptidase-like protein	Signal peptide peptidase	NA	aspartic-type endopeptidase activity	integral component of membrane	60
TraesCS4A03G1244900	RNA-binding protein, putative	RNA recognition motif 2	NA	nucleic acid binding	NA	61
TraesCS4A03G1245000	Signal peptide peptidase-like protein	Signal peptide peptidase	NA	aspartic-type endopeptidase activity	integral component of membrane	62
TraesCS4A03G1245200	Protein SUPPRESSOR OF GENE SILENCING 3	XS domain	gene silencing by RNA	NA	NA	63
TraesCS4A03G1245300	HXXXD-type acyl-transferase-like protein	Transferase family	NA	transferase activity, transferring acyl groups other than amino-acyl groups	NA	64
TraesCS4A03G1245400	CONSTANS-like zinc finger protein	CCT motif	NA	protein binding	NA	65
TraesCS4A03G1246100	Sulfotransferase	Sulfotransferase domain	NA	sulfotransferase activity	NA	66
TraesCS4A03G1246800	Terpene cyclase/mutase family member	Squalene-hopene cyclase N-terminal domain	NA	intramolecular transferase activity	NA	67
TraesCS4A03G1247000	Cytochrome P450 family protein, expressed	Cytochrome P450	oxidation-reduction process	oxidoreductase activity, acting on paired donors, with incorporation or reduction of molecular oxygen	NA	68
TraesCS4A03G1247400	2-oxoglutarate (2OG) and Fe(II)-dependent oxygenase superfamily protein	non-haem dioxygenase in morphine synthesis N-terminal	oxidation-reduction process	oxidoreductase activity	NA	69
TraesCS4A03G1247500	NBS-LRR-like resistance protein	NB-ARC domain	NA	ADP binding	NA	70
TraesCS4A03G1247600	NBS-LRR-like resistance protein	NB-ARC domain	NA	ADP binding	NA	71
TraesCS4A03G1248700	disease resistance protein (TIR-NBS-LRR class) family	NB-ARC domain	NA	ADP binding	NA	72
TraesCS4A03G1248800	Protein kinase, putative	Carbohydrate-binding protein of the ER	protein phosphorylation	protein kinase activity	NA	73
TraesCS4A03G1248900	Receptor-like protein kinase	Protein kinase domain	protein phosphorylation	ATP binding	NA	74
TraesCS4A03G1249700	NBS-LRR-like resistance protein	NB-ARC domain	NA	ADP binding	NA	75
TraesCS4A03G1250000	Terpene cyclase/mutase family member	Squalene-hopene cyclase C-terminal domain	NA	intramolecular transferase activity	NA	76
TraesCS4A03G1250300	Receptor-like kinase	Protein kinase domain	protein phosphorylation	protein kinase activity	NA	77
TraesCS4A03G1251100	U-box domain-containing protein	U-box domain	protein ubiquitination	binding	NA	78
TraesCS4A03G1251200	RING/FYVE/PHD zinc finger protein	TPL-binding domain in jasmonate signalling	NA	protein binding	NA	79
TraesCS4A03G1251600	WD repeat-containing protein	WD domain, G-beta repeat	NA	protein binding	NA	80
TraesCS4A03G1251700	Cytochrome P450 family protein, expressed	Cytochrome P450	oxidation-reduction process	oxidoreductase activity, acting on paired donors, with incorporation or reduction of molecular oxygen	NA	81
TraesCS4A03G1251800	Terpene cyclase/mutase family member	Squalene-hopene cyclase N-terminal domain	NA	intramolecular transferase activity	NA	82
TraesCS4A03G1252300	Receptor-like kinase	Protein kinase domain	protein phosphorylation	protein kinase activity	NA	83
TraesCS4A03G1252600	receptor kinase 1	Protein kinase domain	protein phosphorylation	ADP binding	NA	84
TraesCS4A03G1253000	RING/U-box superfamily protein	zinc-ribbon	NA	protein binding	NA	85
TraesCS4A03G1253800	Receptor-like kinase	Protein kinase domain	protein phosphorylation	protein kinase activity	NA	86
TraesCS4A03G1254000	Plastocyanin	Copper binding proteins, plastocyanin/azurin family	NA	electron carrier activity	NA	87
TraesCS4A03G1254800	2-oxoglutarate (2OG) and Fe(II)-dependent oxygenase superfamily protein, putative	non-haem dioxygenase in morphine synthesis N-terminal	oxidation-reduction process	oxidoreductase activity	NA	88
TraesCS4A03G1254900	NAC domain-containing protein	No apical meristem (NAM) protein	regulation of transcription, DNA-templated	DNA binding	NA	89
4D-AVRIG40312
TraesCS4D03G0050100	Beta-1,3-galactosyltransferase-like protein	Galactoside-binding lectin	protein glycosylation	carbohydrate binding	membrane	1
TraesCS4D03G0051400	Germin-like protein 1	Cupin	NA	manganese ion binding	NA	2
TraesCS4D03G0051500	Germin-like protein 1-1	Cupin	NA	manganese ion binding	NA	3
TraesCS4D03G0051700	Germin-like protein 1-1	Cupin	NA	manganese ion binding	NA	4
TraesCS4D03G0051800	Glycosyltransferase	UDP-glucoronosyl and UDP-glucosyl transferase	metabolic process	transferase activity, transferring hexosyl groups	NA	5
TraesCS4D03G0052000	PsbP-like protein 1	PsbP	photosynthesis	calcium ion binding	extrinsic component of membrane	6
TraesCS4D03G0053100	Glycosyltransferase	UDP-glucoronosyl and UDP-glucosyl transferase	metabolic process	transferase activity, transferring hexosyl groups	NA	7
TraesCS4D03G0053200	Germin-like protein 1	Cupin	NA	nutrient reservoir activity	NA	8
TraesCS4D03G0053300	Germin-like protein 1-1	Cupin	NA	nutrient reservoir activity	NA	9
TraesCS4D03G0053500	Germin-like protein 1	Cupin	NA	nutrient reservoir activity	NA	10
TraesCS4D03G0053600	Germin-like protein 1	Cupin	NA	nutrient reservoir activity	NA	11
TraesCS4D03G0053700	Germin-like protein 1	Cupin	NA	nutrient reservoir activity	NA	12
TraesCS4D03G0053800	Germin-like protein 1-1	Cupin	NA	nutrient reservoir activity	NA	13
TraesCS4D03G0053900	Germin-like protein 1-1	Cupin	NA	nutrient reservoir activity	NA	14
TraesCS4D03G0054200	Germin-like protein 1-1	Cupin	NA	manganese ion binding	NA	15
TraesCS4D03G0054300	Nucleobase ascorbate transporter	Permease family	transmembrane transport	transporter activity	membrane	16
TraesCS4D03G0054500	30S ribosomal protein S21	Ribosomal protein S21	translation	structural constituent of ribosome	ribosome	17
TraesCS4D03G0054700	Lysine--tRNA ligase	tRNA synthetases class II (D, K and N)	lysyl-tRNA aminoacylation	nucleotide binding	cytoplasm	18
TraesCS4D03G0055300	Ankyrin-repeat protein	Ankyrin repeat	NA	protein binding	NA	19
TraesCS4D03G0055500	Leucine-rich repeat receptor-like protein kinase	Leucine rich repeat	NA	protein binding	NA	20
TraesCS4D03G0055700	Cytochrome P450 family protein, expressed	Cytochrome P450	oxidation-reduction process	heme binding	NA	21
TraesCS4D03G0055900	Proteasome subunit beta type	Proteasome subunit	proteolysis involved in cellular protein catabolic process	endopeptidase activity	proteasome core complex	22
TraesCS4D03G0056000	Chloride channel protein	CBS domain	chloride transport	ion channel activity	membrane	23
TraesCS4D03G0056100	Late embryogenesis abundant hydroxyproline-rich glycoprotein	Late embryogenesis abundant protein	response to desiccation	NA	NA	24
TraesCS4D03G0056200	Nuclear transcription factor Y subunit	CCAAT-binding transcription factor (CBF-B/NF-YA) subunit B	regulation of transcription, DNA-templated	transcription factor activity, sequence-specific DNA binding	CCAAT-binding factor complex	25
TraesCS4D03G0056400	Zinc finger family protein	C2H2-type zinc finger	NA	nucleic acid binding	NA	26
TraesCS4D03G0057300	Zinc finger CCCH domain-containing protein	Zinc finger C-x8-C-x5-C-x3-H type (and similar)	NA	metal ion binding	NA	27
TraesCS4D03G0057400	Alkaline ceramidase 3	Ceramidase	ceramide metabolic process	hydrolase activity, acting on carbon-nitrogen (but not peptide) bonds, in linear amides	integral component of membrane	28
TraesCS4D03G0057700	WD-repeat protein, putative	WD domain, G-beta repeat	NA	protein binding	NA	29
TraesCS4D03G0057800	Pescadillo homolog	BRCT domain, a BRCA1 C-terminus domain	ribosome biogenesis	NA	nucleolus	30
TraesCS4D03G0057900	Adenylosuccinate synthetase	Adenylosuccinate synthetase	purine nucleotide biosynthetic process	adenylosuccinate synthase activity	NA	31
TraesCS4D03G0058000	Adenylosuccinate synthetase	Adenylosuccinate synthetase	purine nucleotide biosynthetic process	GTP binding	NA	32
TraesCS4D03G0058100	N-acetyltransferase, putative	Acetyltransferase (GNAT) family	NA	N-acetyltransferase activity	NA	33
TraesCS4D03G0058500	Laccase	Multicopper oxidase	oxidation-reduction process	oxidoreductase activity	NA	34
TraesCS4D03G0058600	Lipoxygenase	Lipoxygenase	oxidation-reduction process	protein binding	NA	35
TraesCS4D03G0058900	Lipoxygenase	PLAT/LH2 domain	oxidation-reduction process	metal ion binding	NA	36
TraesCS4D03G0059200	F-box protein	LysM domain	NA	protein binding	NA	37
TraesCS4D03G0059600	Pentatricopeptide repeat-containing protein	PPR repeat	NA	protein binding	NA	38
TraesCS4D03G0059900	Pre-mRNA-splicing factor 18	Prp18 domain	RNA splicing	NA	spliceosomal complex	39
TraesCS4D03G0060000	Importin-5	HEAT repeats	NA	protein binding	NA	40
TraesCS4D03G0060200	Divalent metal cation transporter MntH 2	Natural resistance-associated macrophage protein	transport	transporter activity	membrane	41
TraesCS4D03G0060300	Elongation of very long chain fatty acids protein 3	GNS1/SUR4 family	NA	NA	integral component of membrane	42
TraesCS4D03G0060800	Ethylene receptor	Histidine kinase-, DNA gyrase B-, and HSP90-like ATPase	phosphorylation	phosphorelay sensor kinase activity	NA	43
TraesCS4D03G0061100	Phosphatidylinositol-4-phosphate 5-kinase family protein	MORN repeat	phosphatidylinositol metabolic process	phosphatidylinositol phosphate kinase activity	NA	44
TraesCS4D03G0061200	Cysteine protease, putative	Cathepsin propeptide inhibitor domain (I29)	proteolysis	cysteine-type peptidase activity	NA	45
TraesCS4D03G0061300	Cysteine protease, putative	Papain family cysteine protease	proteolysis	cysteine-type peptidase activity	NA	46
TraesCS4D03G0061400	Cysteine protease, putative	Cathepsin propeptide inhibitor domain (I29)	proteolysis	cysteine-type peptidase activity	NA	47
TraesCS4D03G0061500	Cysteine protease, putative	Papain family cysteine protease	proteolysis	cysteine-type peptidase activity	NA	48
TraesCS4D03G0061900	Cysteine protease, putative	Papain family cysteine protease	proteolysis	cysteine-type peptidase activity	NA	49
TraesCS4D03G0062000	Cysteine protease, putative	Papain family cysteine protease	proteolysis	cysteine-type peptidase activity	NA	50
TraesCS4D03G0062700	Cysteine protease, putative	Cathepsin propeptide inhibitor domain (I29)	proteolysis	cysteine-type peptidase activity	NA	51
TraesCS4D03G0062800	Cysteine protease, putative	Papain family cysteine protease	proteolysis	cysteine-type peptidase activity	NA	52
TraesCS4D03G0062900	Cysteine protease, putative	Cathepsin propeptide inhibitor domain (I29)	proteolysis	cysteine-type peptidase activity	NA	53
TraesCS4D03G0063000	Cysteine protease, putative	Papain family cysteine protease	proteolysis	cysteine-type peptidase activity	NA	54
TraesCS4D03G0063100	Cysteine protease, putative	Papain family cysteine protease	proteolysis	cysteine-type peptidase activity	NA	55
TraesCS4D03G0063300	Glycosyltransferase	UDP-glucoronosyl and UDP-glucosyl transferase	metabolic process	transferase activity, transferring hexosyl groups	NA	56
TraesCS4D03G0063400	UDP-glycosyltransferase	UDP-glucoronosyl and UDP-glucosyl transferase	metabolic process	transferase activity, transferring hexosyl groups	NA	57
TraesCS4D03G0063800	Leucine-rich repeat receptor-like protein kinase family protein	Leucine rich repeat N-terminal domain	NA	protein binding	NA	58
TraesCS4D03G0064000	Eukaryotic peptide chain release factor subunit 1-1	eRF1 domain 3	translational termination	translation release factor activity, codon specific	cytoplasm	59
TraesCS4D03G0064200	Beta-glucosidase	Glycosyl hydrolase family 1	carbohydrate metabolic process	hydrolase activity, hydrolyzing O-glycosyl compounds	NA	60
TraesCS4D03G0064300	Beta-glucosidase	Glycosyl hydrolase family 1	carbohydrate metabolic process	hydrolase activity, hydrolyzing O-glycosyl compounds	NA	61
TraesCS4D03G0064400	Zinc finger family protein	Zinc-finger double-stranded RNA-binding	NA	nucleic acid binding	nucleus	62
TraesCS4D03G0064600	Protein kinase	Protein kinase domain	protein phosphorylation	protein kinase activity	NA	63
TraesCS4D03G0065100	30S ribosomal protein S13, putative, expressed	Ribosomal protein S13/S18	translation	RNA binding	ribosome	64
TraesCS4D03G0065400	Histone-lysine N-methyltransferase	MYND finger	NA	protein binding	NA	65
TraesCS4D03G0065500	Kinase family protein	Protein kinase domain	protein phosphorylation	ATP binding	NA	66
TraesCS4D03G0065900	Phosphatidylinositol-4-phosphate 5-kinase, putative	MORN repeat	phosphatidylinositol metabolic process	phosphatidylinositol phosphate kinase activity	NA	67
TraesCS4D03G0066500	RuvB-like helicase	TIP49 C-terminus	NA	ATP binding	NA	68
TraesCS4D03G0066800	Transmembrane fragile-X-F-associated protein	Zinc finger, C3HC4 type (RING finger)	NA	zinc ion binding	NA	69
TraesCS4D03G0066900	Drug/metabolite transporter	EamA-like transporter family	NA	NA	integral component of membrane	70
TraesCS4D03G0067100	Rht-B1/Rht-D1, Reduced height protein 1	Transcriptional regulator, DELLA protein N terminal	NA	NA	NA	71
5A-1-AVRIG26842
TraesCS5A03G0030900	Pathogenesis-related protein 1	Pathogenesis-related protein Bet v I family	response to biotic stimulus	NA	NA	1
TraesCS5A03G0031000	SAUR-like auxin-responsive protein family, putative	Auxin responsive protein	response to auxin	NA	NA	2
TraesCS5A03G0031500	Alpha-galactosidase	Alpha galactosidase A	carbohydrate metabolic process	catalytic activity	NA	3
TraesCS5A03G0031600	Alpha-galactosidase	Alpha galactosidase A	carbohydrate metabolic process	catalytic activity	NA	4
TraesCS5A03G0031900	Receptor protein kinase, putative	Protein kinase domain	protein phosphorylation	protein kinase activity	NA	5
TraesCS5A03G0032400	Quinone-oxidoreductase-like protein	Zinc-binding dehydrogenase	oxidation-reduction process	oxidoreductase activity	NA	6
TraesCS5A03G0033000	Malate dehydrogenase	lactate/malate dehydrogenase, alpha/beta C-terminal domain	malate metabolic process	oxidoreductase activity, acting on the CH-OH group of donors, NAD or NADP as acceptor	NA	7
TraesCS5A03G0033100	Enolase	Enolase, N-terminal domain	glycolytic process	magnesium ion binding	phosphopyruvate hydratase complex	8
TraesCS5A03G0033200	Histone H2B	Core histone H2A/H2B/H3/H4	NA	protein heterodimerization activity	nucleosome	9
TraesCS5A03G0033300	Histone H2B	Core histone H2A/H2B/H3/H4	NA	protein heterodimerization activity	nucleosome	10
TraesCS5A03G0033400	Histone H2B	Core histone H2A/H2B/H3/H4	NA	DNA binding	nucleosome	11
TraesCS5A03G0033500	Histone H2B	Core histone H2A/H2B/H3/H4	NA	DNA binding	nucleosome	12
TraesCS5A03G0033600	Histone H2B	Core histone H2A/H2B/H3/H4	NA	protein heterodimerization activity	nucleosome	13
TraesCS5A03G0033700	Histone H2B	Core histone H2A/H2B/H3/H4	NA	DNA binding	nucleosome	14
TraesCS5A03G0033800	Histone H2B	Core histone H2A/H2B/H3/H4	NA	DNA binding	nucleosome	15
TraesCS5A03G0033900	Histone H2B	Core histone H2A/H2B/H3/H4	NA	DNA binding	nucleosome	16
TraesCS5A03G0034000	Histone H2B	Core histone H2A/H2B/H3/H4	NA	DNA binding	nucleosome	17
TraesCS5A03G0034100	Enolase	Enolase, N-terminal domain	glycolytic process	magnesium ion binding	phosphopyruvate hydratase complex	18
TraesCS5A03G0034200	WD-repeat protein, putative	Bromodomain	NA	protein binding	NA	19
TraesCS5A03G0034700	basic helix-loop-helix (bHLH) DNA-binding superfamily protein	Helix-loop-helix DNA-binding domain	metabolic process	amino acid binding	NA	20
TraesCS5A03G0035400	ADP-ribosylation factor	ADP-ribosylation factor family	small GTPase mediated signal transduction	GTP binding	intracellular	21
TraesCS5A03G0035500	RNA-binding protein	RNA recognition motif. (a.k.a. RRM, RBD, or RNP domain)	NA	nucleic acid binding	NA	22
TraesCS5A03G0035600	Pyridine nucleotide-disulfide oxidoreductase domain-containing protein 2	Flavin containing amine oxidoreductase	oxidation-reduction process	oxidoreductase activity	NA	23
TraesCS5A03G0036100	Protein transport protein Sec61 beta subunit	Sec61beta family	intracellular protein transport	NA	Sec61 translocon complex	24
TraesCS5A03G0036600	GTPase family protein	50S ribosome-binding GTPase	NA	GTP binding	NA	25
TraesCS5A03G0036800	Deoxyuridine 5'-triphosphate nucleotidohydrolase	dUTPase	dUTP metabolic process	dUTP diphosphatase activity	NA	26
TraesCS5A03G0037100	MscS Mechanosensitive ion channel	Mechanosensitive ion channel	transmembrane transport	NA	membrane	27
TraesCS5A03G0037600	WAT1-related protein	EamA-like transporter family	NA	NA	membrane	28
TraesCS5A03G0037900	RING/U-box superfamily protein	Reverse transcriptase-like	NA	protein binding	NA	29
TraesCS5A03G0038900	Werner Syndrome-like exonuclease	3'-5' exonuclease	nucleobase-containing compound metabolic process	nucleic acid binding	NA	30
TraesCS5A03G0039100	Pleiotropic drug resistance ABC transporter	Plant PDR ABC transporter associated	NA	ATP binding	membrane	31
TraesCS5A03G0039700	Serine/threonine-protein kinase	Protein kinase domain	protein phosphorylation	ATP binding	NA	32
TraesCS5A03G0039800	Serine/threonine-protein kinase	S-locus glycoprotein domain	recognition of pollen	NA	NA	33
TraesCS5A03G0040100	Terpene synthase	Terpene synthase, N-terminal domain	metabolic process	lyase activity	NA	34
TraesCS5A03G0040500	Terpene synthase	Terpene synthase family, metal binding domain	NA	magnesium ion binding	NA	35
TraesCS5A03G0041300	ATP synthase subunit epsilon, mitochondrial	Mitochondrial ATP synthase epsilon chain	ATP synthesis coupled proton transport	proton-transporting ATP synthase activity, rotational mechanism	mitochondrial proton-transporting ATP synthase complex, catalytic core F(1)	36
TraesCS5A03G0045500	Fatty acid 2-hydroxylase	Fatty acid hydroxylase superfamily	lipid biosynthetic process	oxidoreductase activity	NA	37
5A-2-IWB1737
TraesCS5A03G0904800	guanine nucleotide-binding protein subunit gamma	GGL domain	G-protein coupled receptor signaling pathway	signal transducer activity	heterotrimeric G-protein complex	1
TraesCS5A03G0904900	Pentatricopeptide repeat-containing protein	PPR repeat	NA	protein binding	NA	2
TraesCS5A03G0905000	Non-specific serine/threonine protein kinase	Protein kinase domain	protein phosphorylation	protein kinase activity	NA	3
TraesCS5A03G0905100	Sec-independent protein translocase protein TatA	mttA/Hcf106 family	protein secretion	protein transporter activity	plasma membrane	4
TraesCS5A03G0905200	Single-stranded DNA-binding protein	Single-strand binding protein family	DNA replication	single-stranded DNA binding	NA	5
TraesCS5A03G0905300	Auxin-responsive protein	AUX/IAA family	NA	protein binding	NA	6
TraesCS5A03G0905400	Auxin-responsive protein	AUX/IAA family	NA	protein binding	NA	7
TraesCS5A03G0905600	Elongation factor 1-beta	EF-1 guanine nucleotide exchange domain	translational elongation	translation elongation factor activity	NA	8
TraesCS5A03G0905700	E3 ubiquitin protein ligase DRIP2	Zinc finger, C3HC4 type (RING finger)	NA	zinc ion binding	NA	9
TraesCS5A03G0906200	Lipoxygenase	Lipoxygenase	oxidation-reduction process	protein binding	NA	10
TraesCS5A03G0906500	Lipoxygenase	PLAT/LH2 domain	oxidation-reduction process	protein binding	NA	11
TraesCS5A03G0907300	Lipoxygenase	PLAT/LH2 domain	oxidation-reduction process	metal ion binding	NA	12
TraesCS5A03G0907400	Lipoxygenase	Lipoxygenase	oxidation-reduction process	oxidoreductase activity	NA	13
TraesCS5A03G0907700	Transducin/WD40 repeat protein	WD domain, G-beta repeat	NA	protein binding	NA	14
TraesCS5A03G0908500	Phototropic-responsive NPH3 family protein	NPH3 family	NA	protein binding	NA	15
TraesCS5A03G0908800	Chalcone synthase	Chalcone and stilbene synthases, C-terminal domain	metabolic process	catalytic activity	NA	16
TraesCS5A03G0909200	Chalcone synthase	Chalcone and stilbene synthases, C-terminal domain	biosynthetic process	transferase activity, transferring acyl groups other than amino-acyl groups	NA	17
TraesCS5A03G0909300	Chalcone synthase	Chalcone and stilbene synthases, N-terminal domain	metabolic process	transferase activity, transferring acyl groups other than amino-acyl groups	NA	18
TraesCS5A03G0909400	Chalcone synthase	Chalcone and stilbene synthases, C-terminal domain	biosynthetic process	transferase activity, transferring acyl groups other than amino-acyl groups	NA	19
TraesCS5A03G0911000	Deoxyhypusine synthase	Deoxyhypusine synthase	peptidyl-lysine modification to peptidyl-hypusine	NA	NA	20
TraesCS5A03G0911100	F-box protein	F-box domain	NA	protein binding	NA	21
TraesCS5A03G0911200	Deoxyhypusine synthase	Deoxyhypusine synthase	peptidyl-lysine modification to peptidyl-hypusine	NA	NA	22
TraesCS5A03G0911300	CWF19-like protein 2	Protein similar to CwfJ C-terminus 1	NA	catalytic activity	NA	23
TraesCS5A03G0911400	LEM3 (Ligand-effect modulator 3)-like	LEM3 (ligand-effect modulator 3) family / CDC50 family	NA	NA	membrane	24
TraesCS5A03G0911500	Vacuolar sorting-associated protein 18-like protein	Region in Clathrin and VPS	vesicle-mediated transport	protein binding	NA	25
TraesCS5A03G0911600	Disease resistance protein (NBS-LRR class) family	NB-ARC domain	NA	ADP binding	NA	26
TraesCS5A03G0911700	DNA repair protein XRCC4	DNA double-strand break repair and V(D)J recombination protein XRCC4	DNA recombination	DNA binding	nucleus	27
TraesCS5A03G0912000	Basic helix-loop-helix (BHLH) family transcription factor	Helix-loop-helix DNA-binding domain	NA	protein dimerization activity	NA	28
TraesCS5A03G0912200	WRKY transcription factor	Plant zinc cluster domain	regulation of transcription, DNA-templated	sequence-specific DNA binding	NA	29
TraesCS5A03G0912900	Cytochrome P450 family protein, expressed	Cytochrome P450	oxidation-reduction process	oxidoreductase activity, acting on paired donors, with incorporation or reduction of molecular oxygen	NA	30
TraesCS5A03G0913900	BTB/POZ domain containing protein, expressed	BTB/POZ domain	NA	protein binding	NA	31
TraesCS5A03G0914300	BTB/POZ domain containing protein, expressed	BTB/POZ domain	NA	protein binding	NA	32
TraesCS5A03G0915400	Pseudo response regulator	Response regulator receiver domain	phosphorelay signal transduction system	NA	NA	33
TraesCS5A03G0915600	E3 ubiquitin protein ligase DRIP2	Zinc finger, C3HC4 type (RING finger)	NA	protein binding	NA	34
TraesCS5A03G0916100	BTB/POZ domain containing protein, expressed	BTB/POZ domain	NA	protein binding	NA	35
TraesCS5A03G0916900	Magnesium transporter MRS2-like protein	CorA-like Mg2+ transporter protein	transmembrane transport	metal ion transmembrane transporter activity	membrane	36
TraesCS5A03G0917200	Protein transport protein SEC23	Sec23/Sec24 helical domain	intracellular protein transport	zinc ion binding	COPII vesicle coat	37
TraesCS5A03G0917300	Auxin-responsive protein	AUX/IAA family	NA	protein binding	NA	38
TraesCS5A03G0917900	Histone H2A	Core histone H2A/H2B/H3/H4	NA	protein heterodimerization activity	nucleus	39
TraesCS5A03G0918000	Calmodulin	EF-hand domain pair	NA	calcium ion binding	NA	40
TraesCS5A03G0918100	ATP sulfurylase (Sulfate adenylyltransferase)	ATP-sulfurylase	sulfate assimilation	sulfate adenylyltransferase (ATP) activity	NA	41
TraesCS5A03G0918500	Kinase	Protein kinase domain	protein phosphorylation	protein binding	NA	42
TraesCS5A03G0918600	General transcription factor 3C polypeptide 3	Tetratricopeptide repeat	NA	protein binding	NA	43
TraesCS5A03G0918900	WD repeat and FYVE domain-containing protein 3	WD domain, G-beta repeat	NA	binding	NA	44
TraesCS5A03G0919100	Zinc-transporting ATPase	E1-E2 ATPase	metal ion transport	metal ion binding	integral component of membrane	45
TraesCS5A03G0919400	Transmembrane emp24 domain-containing protein	emp24/gp25L/p24 family/GOLD	transport	NA	integral component of membrane	46
TraesCS5A03G0919800	Heat shock transcription factor	HSF-type DNA-binding	regulation of transcription, DNA-templated	sequence-specific DNA binding	nucleus	47
TraesCS5A03G0920100	Glycosyltransferase	UDP-glucoronosyl and UDP-glucosyl transferase	metabolic process	transferase activity, transferring hexosyl groups	NA	48
TraesCS5A03G0920200	HXXXD-type acyl-transferase family protein, putative	Transferase family	NA	transferase activity, transferring acyl groups other than amino-acyl groups	NA	49
TraesCS5A03G0921100	Kinase-like protein	Protein tyrosine kinase	protein phosphorylation	protein kinase activity	NA	50
TraesCS5A03G0921200	Histone H2B	Core histone H2A/H2B/H3/H4	NA	DNA binding	nucleosome	51
TraesCS5A03G0921900	Atp-dependent rna helicase mitochondrial-like	Mitochondrial degradasome RNA helicase subunit C terminal	NA	hydrolase activity, acting on acid anhydrides	NA	52
TraesCS5A03G0922900	tRNA (guanine-N(7)-)-methyltransferase non-catalytic subunit	WD domain, G-beta repeat	RNA (guanine-N7)-methylation	protein binding	NA	53
TraesCS5A03G0925800	Dehydration-responsive element binding factor protein	AP2 domain	regulation of transcription, DNA-templated	transcription factor activity, sequence-specific DNA binding	NA	54
5A-3-AVRIG27634
TraesCS5A03G0921100	Kinase-like protein	Protein tyrosine kinase	protein phosphorylation	protein kinase activity	NA	1
TraesCS5A03G0921200	Histone H2B	Core histone H2A/H2B/H3/H4	NA	DNA binding	nucleosome	2
TraesCS5A03G0921900	Atp-dependent rna helicase mitochondrial-like	Mitochondrial degradasome RNA helicase subunit C terminal	NA	hydrolase activity, acting on acid anhydrides	NA	3
TraesCS5A03G0922900	tRNA (guanine-N(7)-)-methyltransferase non-catalytic subunit	WD domain, G-beta repeat	RNA (guanine-N7)-methylation	protein binding	NA	4
TraesCS5A03G0925800	Dehydration-responsive element binding factor protein	AP2 domain	regulation of transcription, DNA-templated	transcription factor activity, sequence-specific DNA binding	NA	5
TraesCS5A03G0926100	Acyl-CoA N-acyltransferase with RING/FYVE/PHD-type zinc finger protein, putative	TPL-binding domain in jasmonate signalling	NA	protein binding	NA	6
TraesCS5A03G0926200	Photosystem II protein	Photosystem II Pbs27	photosystem II assembly	NA	NA	7
TraesCS5A03G0926300	Myosin family protein, putative, expressed	Myosin N-terminal SH3-like domain	NA	motor activity	myosin complex	8
TraesCS5A03G0927000	Evolutionarily conserved C-terminal region 2	YT521-B-like domain	NA	RNA binding	NA	9
TraesCS5A03G0927100	Short-chain dehydrogenase/reductase family protein	Enoyl-(Acyl carrier protein) reductase	NA	oxidoreductase activity	NA	10
TraesCS5A03G0927400	PHD finger protein ING	PHD-finger	NA	protein binding	NA	11
TraesCS5A03G0928100	Receptor-like kinase	Protein kinase domain	protein phosphorylation	protein kinase activity	NA	12
TraesCS5A03G0928200	Protein kinase family protein, putative, expressed	Protein kinase domain	protein phosphorylation	protein kinase activity	NA	13
TraesCS5A03G0928300	NAD(P)H dehydrogenase (Quinone)	NADPH-dependent FMN reductase	NA	FMN binding	NA	14
TraesCS5A03G0928500	B3 domain-containing protein	B3 DNA binding domain	NA	DNA binding	NA	15
TraesCS5A03G0929000	ATP-dependent RNA helicase, putative	Double-stranded RNA binding motif	NA	nucleic acid binding	NA	16
TraesCS5A03G0929100	RNA binding family protein isoform 1	RNA recognition motif. (a.k.a. RRM, RBD, or RNP domain)	NA	nucleic acid binding	NA	17
TraesCS5A03G0929200	Glycosyltransferase	UDP-glucoronosyl and UDP-glucosyl transferase	metabolic process	transferase activity, transferring hexosyl groups	NA	18
TraesCS5A03G0929400	Nitrate transporter 1.2	POT family	transport	transporter activity	membrane	19
TraesCS5A03G0929900	Ammonium transporter	Ammonium Transporter Family	ammonium transport	ammonium transmembrane transporter activity	membrane	20
TraesCS5A03G0930000	Beta-glucosidase	Glycosyl hydrolase family 3 C-terminal domain	carbohydrate metabolic process	hydrolase activity, hydrolyzing O-glycosyl compounds	NA	21
TraesCS5A03G0930300	Beta-glucosidase	Glycosyl hydrolase family 3 C-terminal domain	carbohydrate metabolic process	hydrolase activity, hydrolyzing O-glycosyl compounds	NA	22
TraesCS5A03G0930400	Beta-glucosidase	Glycosyl hydrolase family 3 N terminal domain	carbohydrate metabolic process	hydrolase activity, hydrolyzing O-glycosyl compounds	NA	23
TraesCS5A03G0930500	Beta-glucosidase	Glycosyl hydrolase family 3 C-terminal domain	carbohydrate metabolic process	hydrolase activity, hydrolyzing O-glycosyl compounds	NA	24
TraesCS5A03G0930700	F-box family protein	F-box domain	NA	protein binding	NA	25
TraesCS5A03G0930900	Pentatricopeptide repeat-containing protein	Pentatricopeptide repeat domain	NA	protein binding	NA	26
TraesCS5A03G0931000	Receptor-like protein kinase	Leucine Rich Repeat	protein phosphorylation	protein binding	NA	27
TraesCS5A03G0931100	Beta-glucosidase	Glycosyl hydrolase family 3 C-terminal domain	carbohydrate metabolic process	hydrolase activity, hydrolyzing O-glycosyl compounds	NA	28
TraesCS5A03G0931200	Beta-glucosidase	Glycosyl hydrolase family 3 N terminal domain	carbohydrate metabolic process	hydrolase activity, hydrolyzing O-glycosyl compounds	NA	29
TraesCS5A03G0931300	Beta-glucosidase	Glycosyl hydrolase family 3 C-terminal domain	carbohydrate metabolic process	hydrolase activity, hydrolyzing O-glycosyl compounds	NA	30
TraesCS5A03G0931400	Protein kinase	Protein kinase domain	protein phosphorylation	ATP binding	NA	31
TraesCS5A03G0931500	Protein-lysine N-methyltransferase	Probable N6-adenine methyltransferase	methylation	methyltransferase activity	NA	32
TraesCS5A03G0931600	Universal stress protein family protein	Universal stress protein family	response to stress	NA	NA	33
TraesCS5A03G0931800	Universal stress protein family protein	Universal stress protein family	response to stress	NA	NA	34
TraesCS5A03G0932300	Universal stress protein family protein	Universal stress protein family	response to stress	NA	NA	35
TraesCS5A03G0932400	Tetratricopeptide repeat protein	Tetratricopeptide repeat	NA	protein binding	NA	36
TraesCS5A03G0932600	Kinesin-like protein	Kinesin motor domain	microtubule-based movement	ATP binding	NA	37
TraesCS5A03G0933000	Strictosidine synthase	Strictosidine synthase	biosynthetic process	strictosidine synthase activity	NA	38
TraesCS5A03G0933200	Transcriptional adapter ADA2	Zinc finger, ZZ type	regulation of transcription from RNA polymerase II promoter	DNA binding	NA	39
TraesCS5A03G0933400	HMG-Y-related protein A	linker histone H1 and H5 family	regulation of transcription, DNA-templated	DNA binding	nucleosome	40
TraesCS5A03G0933600	Glucan endo-1,3-beta-glucosidase-like protein	Glycosyl hydrolases family 17	carbohydrate metabolic process	hydrolase activity, hydrolyzing O-glycosyl compounds	NA	41
TraesCS5A03G0934000	Protein TORNADO 1	Leucine Rich repeat	NA	protein binding	NA	42
TraesCS5A03G0934100	oligopeptide transporter	OPT oligopeptide transporter protein	transmembrane transport	NA	NA	43
TraesCS5A03G0934800	Phytochrome	PAS fold	regulation of transcription, DNA-templated	phosphorelay sensor kinase activity	NA	44
TraesCS5A03G0935000	DNA topoisomerase 6 subunit A	Type IIB DNA topoisomerase	DNA catabolic process, endonucleolytic	ATP binding	chromosome	45
TraesCS5A03G0935200	Cysteine protease, putative	Papain family cysteine protease	proteolysis	cysteine-type peptidase activity	NA	46
TraesCS5A03G0935400	MADS box transcription factor	K-box region	regulation of transcription, DNA-templated	DNA binding	nucleus	47
TraesCS5A03G0935500	MADS-box transcription factor	K-box region	regulation of transcription, DNA-templated	transcription factor activity, sequence-specific DNA binding	nucleus	48
TraesCS5A03G0935700	Cytochrome b5	Cytochrome b5-like Heme/Steroid binding domain	NA	heme binding	NA	49
TraesCS5A03G0935800	COBRA-like protein	COBRA-like protein	cellulose microfibril organization	NA	anchored component of membrane	50
5A-4-AVRIG39931
TraesCS5A03G1021000	Globulin-1	Cupin	NA	nutrient reservoir activity	NA	1
TraesCS5A03G1021200	Proteasome subunit beta type	Proteasome subunit	proteolysis involved in cellular protein catabolic process	threonine-type endopeptidase activity	proteasome core complex	2
TraesCS5A03G1022100	Glutathione S-transferase	Glutathione S-transferase, C-terminal domain	NA	protein binding	NA	3
TraesCS5A03G1022400	Lipid transfer protein	Probable lipid transfer	lipid transport	lipid binding	NA	4
TraesCS5A03G1022500	Lipid transfer protein	Probable lipid transfer	lipid transport	lipid binding	NA	5
TraesCS5A03G1022600	Lipid transfer protein	Probable lipid transfer	lipid transport	lipid binding	NA	6
TraesCS5A03G1022800	Non-specific lipid-transfer protein-like protein	Probable lipid transfer	lipid transport	lipid binding	NA	7
TraesCS5A03G1022900	Glycosyltransferase	UDP-glucoronosyl and UDP-glucosyl transferase	metabolic process	transferase activity, transferring hexosyl groups	NA	8
TraesCS5A03G1023100	Glycosyltransferase	UDP-glucoronosyl and UDP-glucosyl transferase	metabolic process	transferase activity, transferring hexosyl groups	NA	9
TraesCS5A03G1023400	receptor kinase 1	Jacalin-like lectin domain	protein phosphorylation	protein kinase activity	NA	10
TraesCS5A03G1023500	Acetyltransferase (GNAT) domain protein	Acetyltransferase (GNAT) domain	NA	N-acetyltransferase activity	NA	11
TraesCS5A03G1023800	Acetyltransferase, GNAT family protein, expressed	Acetyltransferase (GNAT) domain	NA	N-acetyltransferase activity	NA	12
TraesCS5A03G1023900	Acetyltransferase, GNAT family protein, expressed	Acetyltransferase (GNAT) domain	NA	N-acetyltransferase activity	NA	13
TraesCS5A03G1024000	Glutamate dehydrogenase	Glu/Leu/Phe/Val dehydrogenase, dimerisation domain	oxidation-reduction process	oxidoreductase activity, acting on the CH-NH2 group of donors, NAD or NADP as acceptor	NA	14
TraesCS5A03G1024200	30S ribosomal protein S13	Ribosomal protein S13/S18	translation	structural constituent of ribosome	intracellular	15
TraesCS5A03G1024600	Serine/threonine-protein kinase	Protein tyrosine kinase	recognition of pollen	protein kinase activity	NA	16
TraesCS5A03G1024800	5'-3' exoribonuclease, putative, expressed	XRN 5'-3' exonuclease N-terminus	NA	nucleic acid binding	NA	17
TraesCS5A03G1025000	Zinc finger protein, putative	C2H2-type zinc finger	NA	nucleic acid binding	NA	18
TraesCS5A03G1025800	Pectinesterase	Pectinesterase	cell wall modification	pectinesterase activity	cell wall	19
TraesCS5A03G1026500	BTB/POZ domain containing protein	BTB/POZ domain	NA	protein binding	NA	20
TraesCS5A03G1026600	BTB/POZ domain containing protein	MATH domain	NA	protein binding	NA	21
TraesCS5A03G1026800	BTB/POZ domain containing protein	BTB/POZ domain	NA	protein binding	NA	22
TraesCS5A03G1027100	BTB/POZ domain containing protein, expressed	BTB/POZ domain	NA	protein binding	NA	23
TraesCS5A03G1027300	BTB/POZ domain containing protein, expressed	BTB/POZ domain	NA	protein binding	NA	24
TraesCS5A03G1027400	BTB/POZ domain containing protein, expressed	MATH domain	NA	protein binding	NA	25
TraesCS5A03G1027600	GDSL esterase/lipase	GDSL-like Lipase/Acylhydrolase	NA	hydrolase activity, acting on ester bonds	NA	26
TraesCS5A03G1028000	Folate/biopterin transporter family protein, expressed	BT1 family	transport	NA	integral component of membrane	27
TraesCS5A03G1028100	Queuine tRNA-ribosyltransferase, putative	Queuine tRNA-ribosyltransferase	tRNA modification	queuine tRNA-ribosyltransferase activity	NA	28
TraesCS5A03G1028300	Pentatricopeptide repeat-containing protein	PPR repeat family	NA	protein binding	NA	29
TraesCS5A03G1028400	Leucine-rich repeat protein kinase family protein	Leucine rich repeat N-terminal domain	NA	protein binding	NA	30
TraesCS5A03G1028600	Pentatricopeptide repeat-containing protein	PPR repeat family	NA	protein binding	NA	31
TraesCS5A03G1028700	Ankyrin repeat family protein, putative, expressed	Domain of unknown function	NA	protein binding	NA	32
TraesCS5A03G1028900	Methionine S-methyltransferase	Aminotransferase class I and II	biosynthetic process	pyridoxal phosphate binding	NA	33
TraesCS5A03G1029200	50S ribosomal protein L22	Ribosomal protein L22p/L17e	translation	structural constituent of ribosome	ribosome	34
TraesCS5A03G1029300	30S ribosomal protein S19, chloroplastic	Ribosomal protein S19	translation	RNA binding	ribosome	35
TraesCS5A03G1029600	50S ribosomal protein L2	Ribosomal Proteins L2, C-terminal domain	translation	structural constituent of ribosome	ribosome	36
TraesCS5A03G1029900	50S ribosomal protein L23	Ribosomal protein L23	translation	structural constituent of ribosome	ribosome	37
TraesCS5A03G1030800	Photosystem II reaction center protein J	PsbJ	photosynthesis	NA	photosystem II, photosystem II reaction center, membrane	38
TraesCS5A03G1030900	Photosystem II reaction center protein L	PsbL protein	photosynthesis	NA	photosystem II, photosystem II reaction center, membrane	39
TraesCS5A03G1031200	Glycosyltransferase	UDP-glucoronosyl and UDP-glucosyl transferase	metabolic process	transferase activity, transferring hexosyl groups	NA	40
TraesCS5A03G1032000	Alpha/beta-Hydrolases superfamily protein, putative	alpha/beta hydrolase fold	metabolic process	hydrolase activity	NA	41
TraesCS5A03G1032100	Transcription initiation factor IIA subunit 1	Transcription factor IIA, alpha/beta subunit	transcription initiation from RNA polymerase II promoter	NA	transcription factor TFIIA complex	42
TraesCS5A03G1032200	Transcription initiation factor IIA subunit 1	Transcription factor IIA, alpha/beta subunit	transcription initiation from RNA polymerase II promoter	NA	transcription factor TFIIA complex	43
TraesCS5A03G1033500	Heat shock transcription factor	HSF-type DNA-binding	regulation of transcription, DNA-templated	transcription factor activity, sequence-specific DNA binding	nucleus	44
TraesCS5A03G1034600	B3 domain-containing protein	B3 DNA binding domain	NA	DNA binding	NA	45
TraesCS5A03G1034700	B3 domain-containing protein	B3 DNA binding domain	NA	DNA binding	NA	46
TraesCS5A03G1035000	B3 domain-containing protein	B3 DNA binding domain	NA	DNA binding	NA	47
TraesCS5A03G1036300	60S ribosomal protein L4	Ribosomal protein L4/L1 family	translation	structural constituent of ribosome	ribosome	48
TraesCS5A03G1036700	U3 small nucleolar RNA-associated protein 18-like protein	WD domain, G-beta repeat	NA	protein binding	NA	49
TraesCS5A03G1037300	Pathogenesis-related protein 1	Cysteine-rich secretory protein family	NA	NA	extracellular region	50
TraesCS5A03G1037400	Pathogenesis-related protein 1	Cysteine-rich secretory protein family	NA	NA	extracellular region	51
TraesCS5A03G1037800	Pathogenesis-related protein 1	Cysteine-rich secretory protein family	NA	NA	extracellular region	52
TraesCS5A03G1038000	Pathogenesis-related protein 1	Cysteine-rich secretory protein family	NA	NA	extracellular region	53
TraesCS5A03G1038200	Mannitol transporter, putative, expressed	Sugar (and other) transporter	transmembrane transport	transmembrane transporter activity	integral component of membrane	54
TraesCS5A03G1038400	Guanylate-binding family protein, putative, expressed	Guanylate-binding protein, C-terminal domain	NA	GTP binding	NA	55
TraesCS5A03G1038800	Basic-leucine zipper (BZIP) transcription factor family	Basic leucine-zipper C terminal	regulation of transcription, DNA-templated	sequence-specific DNA binding	NA	56
TraesCS5A03G1039100	BTB/POZ domain containing protein	BTB/POZ domain	NA	protein binding	NA	57
TraesCS5A03G1039300	Disease resistance protein (NBS-LRR class) family	NB-ARC domain	NA	ADP binding	NA	58
TraesCS5A03G1039400	Tryptophan synthase alpha chain	Tryptophan synthase alpha chain	metabolic process	tryptophan synthase activity	NA	59
TraesCS5A03G1039500	Tryptophan synthase alpha chain	Tryptophan synthase alpha chain	metabolic process	tryptophan synthase activity	NA	60
TraesCS5A03G1039600	Tryptophan synthase alpha chain	Tryptophan synthase alpha chain	metabolic process	catalytic activity	NA	61
TraesCS5A03G1039700	Pseudouridine synthase	RNA pseudouridylate synthase	pseudouridine synthesis	pseudouridine synthase activity	NA	62
TraesCS5A03G1040300	Tryptophan synthase alpha chain	Tryptophan synthase alpha chain	metabolic process	catalytic activity	NA	63
TraesCS5A03G1040500	Tryptophan synthase alpha chain	Tryptophan synthase alpha chain	metabolic process	tryptophan synthase activity	NA	64
TraesCS5A03G1040600	Endo-1,4-beta-xylanase	Glycosyl hydrolase family 10	carbohydrate metabolic process	hydrolase activity, acting on glycosyl bonds	NA	65
TraesCS5A03G1041300	Endo-1,4-beta-xylanase	Carbohydrate binding domain	carbohydrate metabolic process	hydrolase activity, acting on glycosyl bonds	NA	66
TraesCS5A03G1041800	Endo-1,4-beta-xylanase	Carbohydrate binding domain	carbohydrate metabolic process	hydrolase activity, acting on glycosyl bonds	NA	67
TraesCS5A03G1042100	Basic helix-loop-helix transcription factor	Helix-loop-helix DNA-binding domain	NA	protein dimerization activity	NA	68
TraesCS5A03G1042300	rRNA-processing protein efg1	rRNA-processing protein Efg1	rRNA processing	NA	NA	69
5A-5-Yr34-Yr48-sunKASP109-F
TraesCS5A03G1138600	Ras-related protein, expressed	Ras family	NA	GTP binding	NA	1
TraesCS5A03G1138700	Protein NRT1/ PTR FAMILY 5.5	POT family	oligopeptide transport	transporter activity	membrane	2
TraesCS5A03G1138800	Protein NRT1/ PTR FAMILY 5.5	POT family	oligopeptide transport	transporter activity	membrane	3
TraesCS5A03G1139300	Nucleobase ascorbate transporter	Permease family	transmembrane transport	transporter activity	membrane	4
TraesCS5A03G1139600	Protein transport SEC13-like protein	WD domain, G-beta repeat	NA	protein binding	NA	5
TraesCS5A03G1140500	Pectin acetylesterase	Pectinacetylesterase	NA	hydrolase activity	NA	6
TraesCS5A03G1140600	Pectin acetylesterase	Pectinacetylesterase	NA	hydrolase activity	NA	7
TraesCS5A03G1140700	Calmodulin-binding protein, putative, expressed	Calmodulin binding protein-like	response to stress	calmodulin binding	NA	8
TraesCS5A03G1140800	Mitotic-spindle organizing protein 1	Mitotic-spindle organizing gamma-tubulin ring associated	gamma-tubulin complex localization	NA	gamma-tubulin ring complex	9
TraesCS5A03G1140900	Pentatricopeptide repeat-containing protein	PPR repeat family	NA	protein binding	NA	10
TraesCS5A03G1141000	Ribosomal L11 methyltransferase	Methyltransferase small domain	methylation	protein methyltransferase activity	NA	11
TraesCS5A03G1142000	UDP-glycosyltransferase	UDP-glucoronosyl and UDP-glucosyl transferase	metabolic process	transferase activity, transferring hexosyl groups	NA	12
TraesCS5A03G1142600	Photosystem II reaction center protein Z	YCF9	photosystem II stabilization	NA	photosystem II reaction center	13
TraesCS5A03G1142700	Kinase family protein	Protein tyrosine kinase	protein phosphorylation	protein kinase activity	NA	14
TraesCS5A03G1142900	Transcription termination/antitermination protein NusG	Transcription termination factor nusG	regulation of transcription, DNA-templated	NA	NA	15
TraesCS5A03G1143100	Cytochrome P450	Cytochrome P450	oxidation-reduction process	oxidoreductase activity, acting on paired donors, with incorporation or reduction of molecular oxygen	NA	16
TraesCS5A03G1144000	Cysteine proteinase inhibitor	Aspartic acid proteinase inhibitor	NA	cysteine-type endopeptidase inhibitor activity	NA	17
TraesCS5A03G1144100	Cysteine proteinase inhibitor	Aspartic acid proteinase inhibitor	NA	cysteine-type endopeptidase inhibitor activity	NA	18
TraesCS5A03G1144900	Trafficking protein particle complex subunit 4	Sybindin-like family	transport	NA	TRAPP complex	19
TraesCS5A03G1145000	Dual specificity protein phosphatase family protein	Dual specificity phosphatase, catalytic domain	protein dephosphorylation	phosphatase activity	NA	20
TraesCS5A03G1146000	RNA binding protein	Zinc finger C-x8-C-x5-C-x3-H type (and similar)	NA	nucleic acid binding	NA	21
TraesCS5A03G1148300	Eukaryotic translation initiation factor 1A	Translation initiation factor 1A / IF-1	translational initiation	RNA binding	NA	22
TraesCS5A03G1148400	Kinesin-like protein	Kinesin motor domain	microtubule-based movement	microtubule motor activity	NA	23
TraesCS5A03G1148500	Photosystem I assembly protein Ycf3	Plant specific mitochondrial import receptor subunit TOM20	protein import into mitochondrial outer membrane	protein binding	mitochondrial outer membrane translocase complex	24
TraesCS5A03G1148600	L-gulonolactone oxidase	FAD binding domain	oxidation-reduction process	catalytic activity	NA	25
TraesCS5A03G1148900	Glycolipid transfer protein domain-containing protein	Glycolipid transfer protein (GLTP)	glycolipid transport	glycolipid transporter activity	cytoplasm	26
TraesCS5A03G1149000	Glycolipid transfer protein domain-containing protein	Glycolipid transfer protein (GLTP)	glycolipid transport	glycolipid binding	cytoplasm	27
TraesCS5A03G1149200	basic helix-loop-helix (bHLH) DNA-binding superfamily protein	Helix-loop-helix DNA-binding domain	NA	protein dimerization activity	NA	28
TraesCS5A03G1150300	Non specific phospholipase C	Phosphoesterase family	metabolic process	hydrolase activity, acting on ester bonds	NA	29
TraesCS5A03G1150400	MLO-like protein	Mlo family	defense response	NA	integral component of membrane	30
TraesCS5A03G1150500	Monosaccharide-sensing protein 2	Sugar (and other) transporter	transmembrane transport	substrate-specific transmembrane transporter activity	integral component of membrane	31
TraesCS5A03G1150800	Calcium dependent protein kinase	Protein kinase domain	protein phosphorylation	calcium ion binding	NA	32
TraesCS5A03G1151200	DNA polymerase delta small subunit	DNA polymerase alpha/epsilon subunit B	DNA replication	DNA-directed DNA polymerase activity	NA	33
TraesCS5A03G1151700	Callose synthase	1,3-beta-glucan synthase subunit FKS1, domain-1	(1->3)-beta-D-glucan biosynthetic process	1,3-beta-D-glucan synthase activity	1,3-beta-D-glucan synthase complex	34
TraesCS5A03G1152100	Potassium efflux antiporter	Sodium/hydrogen exchanger family	transmembrane transport	solute:proton antiporter activity	integral component of membrane	35
TraesCS5A03G1153000	Receptor-like kinase	Leucine Rich repeat	protein phosphorylation	ATP binding	NA	36
TraesCS5A03G1153300	SMAD/FHA domain-containing family protein	FHA domain	NA	protein binding	NA	37
TraesCS5A03G1153400	Transcription factor	bZIP transcription factor	regulation of transcription, DNA-templated	transcription factor activity, sequence-specific DNA binding	NA	38
TraesCS5A03G1153700	NAC domain-containing protein	No apical meristem (NAM) protein	regulation of transcription, DNA-templated	DNA binding	NA	39
TraesCS5A03G1154100	Non-specific serine/threonine protein kinase	Protein kinase domain	signal transduction	ATP binding	NA	40
TraesCS5A03G1154300	Heavy metal transport/detoxification superfamily protein	Heavy-metal-associated domain	metal ion transport	metal ion binding	NA	41
TraesCS5A03G1154600	Riboflavin biosynthesis protein RibD	Cytidine and deoxycytidylate deaminase zinc-binding region	oxidation-reduction process	diaminohydroxyphosphoribosylaminopyrimidine deaminase activity	NA	42
TraesCS5A03G1155000	RNA exonuclease 4	Exonuclease	NA	nucleic acid binding	NA	43
TraesCS5A03G1156500	C-terminal binding protein	D-isomer specific 2-hydroxyacid dehydrogenase, NAD binding domain	oxidation-reduction process	NAD binding	NA	44
TraesCS5A03G1156600	Anthranilate phosphoribosyltransferase	Glycosyl transferase family, a/b domain	metabolic process	transferase activity, transferring glycosyl groups	NA	45
5A-6-AVRIG27922
TraesCS5A03G1166700	AP2/B3 transcription factor family protein	AP2 domain	regulation of transcription, DNA-templated	DNA binding	NA	1
TraesCS5A03G1166800	Catalase	Catalase-related immune-responsive	response to oxidative stress	heme binding	NA	2
TraesCS5A03G1166900	Ubiquitin family protein, expressed	Ubiquitin family	NA	protein binding	NA	3
TraesCS5A03G1167000	Multifunctional CCA protein	Poly A polymerase head domain	RNA processing	nucleotidyltransferase activity	NA	4
TraesCS5A03G1167200	Calcium-dependent protein kinase	EF hand	NA	calcium ion binding	NA	5
TraesCS5A03G1167300	Solute carrier family 40 member 1	Ferroportin1 (FPN1)	iron ion transmembrane transport	iron ion transmembrane transporter activity	integral component of membrane	6
TraesCS5A03G1168400	Ankyrin repeat domain protein, putative	Ankyrin repeats (3 copies)	NA	protein binding	NA	7
TraesCS5A03G1168500	4-coumarate--CoA ligase-like 4	AMP-binding enzyme	metabolic process	catalytic activity	NA	8
TraesCS5A03G1169200	Expansin-like protein	Pollen allergen	NA	NA	extracellular region	9
TraesCS5A03G1169400	Metal tolerance protein	Cation efflux family	cation transport	cation transmembrane transporter activity	integral component of membrane	10
TraesCS5A03G1169600	Expansin-like protein	Lytic transglycolase	NA	NA	extracellular region	11
TraesCS5A03G1169700	Expansin-like protein	Pollen allergen	NA	NA	extracellular region	12
TraesCS5A03G1169800	Expansin-like protein	Lytic transglycolase	NA	NA	extracellular region	13
TraesCS5A03G1171100	Calcium-dependent lipid-binding (CaLB domain) family protein	C2 domain	NA	protein binding	NA	14
TraesCS5A03G1171300	Respiratory burst oxidase homolog	Ferric reductase NAD binding domain	oxidation-reduction process	oxidoreductase activity	membrane	15
TraesCS5A03G1171800	Protein kinase family protein, putative, expressed	Protein tyrosine kinase	protein phosphorylation	protein kinase activity	NA	16
TraesCS5A03G1172100	Kinase, putative	Chitinase class I	cell wall macromolecule catabolic process	protein kinase activity	NA	17
TraesCS5A03G1172400	Chitinase family protein	Chitinase class I	chitin catabolic process	chitinase activity	NA	18
TraesCS5A03G1172700	Protein ZINC INDUCED FACILITATOR-LIKE 1	Major Facilitator Superfamily	transmembrane transport	NA	integral component of membrane	19
TraesCS5A03G1172800	NAC domain-containing protein	No apical meristem (NAM) protein	regulation of transcription, DNA-templated	DNA binding	NA	20
TraesCS5A03G1172900	NAC domain-containing protein	No apical meristem (NAM) protein	regulation of transcription, DNA-templated	DNA binding	NA	21
TraesCS5A03G1173100	NAC domain-containing protein	No apical meristem (NAM) protein	regulation of transcription, DNA-templated	DNA binding	NA	22
TraesCS5A03G1173400	NAC domain-containing protein	No apical meristem (NAM) protein	regulation of transcription, DNA-templated	DNA binding	NA	23
TraesCS5A03G1173600	Pre-mRNA splicing factor, putative	PRP1 splicing factor, N-terminal	RNA processing	protein binding	nucleus	24
TraesCS5A03G1174300	CoA ligase	AMP-binding enzyme C-terminal domain	metabolic process	catalytic activity	NA	25
TraesCS5A03G1174700	CoA ligase	AMP-binding enzyme	metabolic process	catalytic activity	NA	26
TraesCS5A03G1174800	CoA ligase	AMP-binding enzyme C-terminal domain	metabolic process	catalytic activity	NA	27
TraesCS5A03G1174900	Boron transporter	HCO3- transporter family	anion transport	NA	integral component of membrane	28
TraesCS5A03G1175800	Acetyl-coenzyme A synthetase	AMP-binding enzyme	metabolic process	catalytic activity	NA	29
TraesCS5A03G1175900	Serine acetyltransferase	Bacterial transferase hexapeptide (six repeats)	cysteine biosynthetic process from serine	serine O-acetyltransferase activity	cytoplasm	30
TraesCS5A03G1176000	ATP phosphoribosyltransferase	ATP phosphoribosyltransferase	histidine biosynthetic process	magnesium ion binding	cytoplasm	31
TraesCS5A03G1176100	Cytochrome P450	Cytochrome P450	oxidation-reduction process	iron ion binding	NA	32
TraesCS5A03G1176400	IQ domain-containing protein	IQ calmodulin-binding motif	NA	protein binding	NA	33
TraesCS5A03G1176500	Benzyl alcohol O-benzoyltransferase	Transferase family	NA	transferase activity, transferring acyl groups other than amino-acyl groups	NA	34
TraesCS5A03G1176700	Glutathione S-transferase	Glutathione S-transferase, C-terminal domain	NA	protein binding	NA	35
TraesCS5A03G1177000	Glutathione S-transferase	Glutathione S-transferase, N-terminal domain	NA	protein binding	NA	36
TraesCS5A03G1177200	Glutathione S-transferase	Glutathione S-transferase, N-terminal domain	NA	protein binding	NA	37
TraesCS5A03G1177300	Alpha/beta-Hydrolases superfamily protein, putative	alpha/beta hydrolase fold	metabolic process	hydrolase activity	NA	38
TraesCS5A03G1177400	F-box/LRR-repeat protein	F-box domain	NA	protein binding	NA	39
TraesCS5A03G1177500	ABC transporter family protein	ABC-transporter extracellular N-terminal	NA	ATPase activity	membrane	40
TraesCS5A03G1177700	Cytochrome b	Cytochrome b/b6/petB	respiratory electron transport chain	electron carrier activity	membrane	41
TraesCS5A03G1178800	Ribosomal protein S4	S4 domain	NA	RNA binding	NA	42
TraesCS5A03G1179000	Ankyrin repeat domain-containing protein	Ankyrin repeats (3 copies)	NA	protein binding	NA	43
TraesCS5A03G1179100	Basic helix-loop-helix transcription factor	Helix-loop-helix DNA-binding domain	NA	protein dimerization activity	NA	44
TraesCS5A03G1179400	Basic helix-loop-helix transcription factor	Helix-loop-helix DNA-binding domain	NA	protein dimerization activity	NA	45
TraesCS5A03G1179600	Basic helix-loop-helix transcription factor	Helix-loop-helix DNA-binding domain	NA	protein dimerization activity	NA	46
TraesCS5A03G1180300	Methylsterol monooxygenase 1-2	Fatty acid hydroxylase superfamily	oxidation-reduction process	iron ion binding	NA	47
TraesCS5A03G1180800	Methyltransferase	Sterol methyltransferase C-terminal	steroid biosynthetic process	methyltransferase activity	NA	48
TraesCS5A03G1183300	Phosphate transporter protein	Sugar (and other) transporter	phosphate ion transport	transmembrane transporter activity	integral component of membrane	49
TraesCS5A03G1183900	Peptide methionine sulfoxide reductase msrB	SelR domain	oxidation-reduction process	peptide-methionine (R)-S-oxide reductase activity	NA	50
TraesCS5A03G1184100	Pentatricopeptide repeat-containing protein	DYW family of nucleic acid deaminases	NA	zinc ion binding	NA	51
TraesCS5A03G1184300	Chaperone protein dnaJ, putative	DnaJ domain	NA	nucleic acid binding	NA	52
TraesCS5A03G1185000	Aconitate hydratase	Aconitase family (aconitate hydratase)	metabolic process	NA	NA	53
TraesCS5A03G1185100	basic helix-loop-helix (bHLH) DNA-binding superfamily protein	Helix-loop-helix DNA-binding domain	metabolic process	amino acid binding	NA	54
TraesCS5A03G1186000	Protein phosphatase 2C	Protein phosphatase 2C	NA	cation binding	NA	55
TraesCS5A03G1186300	ERD (Early-responsive to dehydration stress) family protein	Late exocytosis, associated with Golgi transport	NA	NA	membrane	56
TraesCS5A03G1186400	XH/XS domain-containing protein	XS domain	gene silencing by RNA	NA	NA	57
TraesCS5A03G1187000	Mitochondrial outer membrane protein porin	Eukaryotic porin	transmembrane transport	NA	mitochondrial outer membrane	58
TraesCS5A03G1188200	Cyclin dependent kinase inhibitor	Cyclin-dependent kinase inhibitor	cell cycle arrest	cyclin-dependent protein serine/threonine kinase inhibitor activity	nucleus	59
TraesCS5A03G1189900	Purple acid phosphatase	Iron/zinc purple acid phosphatase-like protein C	NA	metal ion binding	NA	60
TraesCS5A03G1190000	Purple acid phosphatase	Calcineurin-like phosphoesterase	NA	hydrolase activity	NA	61
TraesCS5A03G1190100	Purple acid phosphatase	Iron/zinc purple acid phosphatase-like protein C	NA	metal ion binding	NA	62
TraesCS5A03G1191600	F-box family protein	F-box domain	NA	protein binding	NA	63
TraesCS5A03G1192100	Sentrin-specific protease	Ulp1 protease family, C-terminal catalytic domain	proteolysis	cysteine-type peptidase activity	NA	64
TraesCS5A03G1193200	DNA-directed RNA polymerase subunit beta	RNA polymerase Rpb2, domain 7	transcription, DNA-templated	DNA binding	NA	65
TraesCS5A03G1193900	Peptide transporter	POT family	transport	transporter activity	membrane	66
TraesCS5A03G1194100	Transcription factor	bZIP transcription factor	regulation of transcription, DNA-templated	transcription factor activity, sequence-specific DNA binding	NA	67
TraesCS5A03G1194700	GDSL esterase/lipase	GDSL-like Lipase/Acylhydrolase	NA	hydrolase activity, acting on ester bonds	NA	68
5A-7-AVRIG28012
TraesCS5A03G1229400	KHG/KDPG aldolase	KDPG and KHG aldolase	metabolic process	lyase activity	NA	1
TraesCS5A03G1230100	O-methyltransferase family protein	Dimerisation domain	NA	methyltransferase activity	NA	2
TraesCS5A03G1230200	Chalcone synthase	Chalcone and stilbene synthases, C-terminal domain	biosynthetic process	transferase activity, transferring acyl groups other than amino-acyl groups	NA	3
TraesCS5A03G1230400	Membrane protein insertase YidC	60Kd inner membrane protein	protein insertion into membrane	NA	integral component of membrane	4
TraesCS5A03G1230500	Palmitoyl protein thioesterase containing protein, expressed	Palmitoyl protein thioesterase	NA	palmitoyl hydrolase activity	NA	5
TraesCS5A03G1232400	Respiratory burst oxidase, putative	Ferric reductase NAD binding domain	oxidation-reduction process	oxidoreductase activity	membrane	6
TraesCS5A03G1232500	F-box family protein	F-box-like	NA	protein binding	NA	7
TraesCS5A03G1233300	F-box family protein	F-box-like	NA	protein binding	NA	8
TraesCS5A03G1233400	Receptor kinase-like protein	Leucine Rich repeat	protein phosphorylation	protein kinase activity	NA	9
TraesCS5A03G1233500	Pyridoxine/pyridoxamine 5'-phosphate oxidase	Pyridoxamine 5'-phosphate oxidase	oxidation-reduction process	FMN binding	NA	10
TraesCS5A03G1233600	WD-repeat protein, putative	WD domain, G-beta repeat	NA	protein binding	NA	11
TraesCS5A03G1234200	Pentatricopeptide repeat-containing protein	PPR repeat family	NA	protein binding	NA	12
TraesCS5A03G1234300	BTB/POZ and MATH domain-containing protein 2	BTB/POZ domain	NA	protein binding	NA	13
TraesCS5A03G1234600	BTB/POZ and MATH domain-containing protein 2	MATH domain	NA	protein binding	NA	14
TraesCS5A03G1234700	Bifunctional fucokinase/fucose pyrophosphorylase	GHMP kinases N terminal domain	metabolic process	phosphotransferase activity, alcohol group as acceptor	cytoplasm	15
TraesCS5A03G1234800	Leucine-rich repeat receptor-like protein kinase family protein	Leucine rich repeat	NA	protein binding	NA	16
TraesCS5A03G1235300	Pyridoxine/pyridoxamine 5'-phosphate oxidase	Pyridoxamine 5'-phosphate oxidase	oxidation-reduction process	oxidoreductase activity	NA	17
TraesCS5A03G1235400	Dual specificity phosphatase	Dual specificity phosphatase, catalytic domain	protein dephosphorylation	protein tyrosine/serine/threonine phosphatase activity	NA	18
TraesCS5A03G1236300	RING/U-box superfamily protein	Zinc finger, C3HC4 type (RING finger)	NA	protein binding	NA	19
TraesCS5A03G1237200	Silicon transporter	Citrate transporter	transmembrane transport	NA	integral component of membrane	20
TraesCS5A03G1237400	SKP1 family protein	Skp1 family, dimerisation domain	ubiquitin-dependent protein catabolic process	NA	NA	21
TraesCS5A03G1237500	Expansin protein	Pollen allergen	sexual reproduction	NA	extracellular region	22
TraesCS5A03G1238000	Pollen allergen-like protein	Pollen allergen	NA	NA	extracellular region	23
TraesCS5A03G1238200	Pollen allergen-like protein	Pollen allergen	NA	NA	extracellular region	24
TraesCS5A03G1238400	Aquaporin	Major intrinsic protein	transport	transporter activity	membrane	25
TraesCS5A03G1238600	Expansin protein	Lytic transglycolase	sexual reproduction	NA	extracellular region	26
TraesCS5A03G1238700	Pollen allergen-like protein	Pollen allergen	NA	NA	extracellular region	27
TraesCS5A03G1239900	Branched-chain-amino-acid aminotransferase	Amino-transferase class IV	branched-chain amino acid metabolic process	branched-chain-amino-acid transaminase activity	NA	28
TraesCS5A03G1240100	E3 ubiquitin-protein ligase	Seven in absentia protein family	multicellular organism development	zinc ion binding	nucleus	29
TraesCS5A03G1240300	Alkyl transferase	Putative undecaprenyl diphosphate synthase	NA	transferase activity, transferring alkyl or aryl (other than methyl) groups	NA	30
TraesCS5A03G1242000	Yellow stripe-like 9 transporter	OPT oligopeptide transporter protein	transmembrane transport	NA	NA	31
TraesCS5A03G1242500	Apyrase	GDA1/CD39 (nucleoside phosphatase) family	NA	hydrolase activity	NA	32
TraesCS5A03G1242700	Acid phosphatase 1	HAD superfamily, subfamily IIIB (Acid phosphatase)	NA	acid phosphatase activity	NA	33
TraesCS5A03G1242900	Acid phosphatase 1	HAD superfamily, subfamily IIIB (Acid phosphatase)	NA	acid phosphatase activity	NA	34
TraesCS5A03G1243000	Acid phosphatase 1	HAD superfamily, subfamily IIIB (Acid phosphatase)	NA	acid phosphatase activity	NA	35
TraesCS5A03G1243100	Mediator of RNA polymerase II transcription subunit 12	Transcription mediator complex subunit Med12	regulation of transcription from RNA polymerase II promoter	RNA polymerase II transcription cofactor activity	mediator complex	36
TraesCS5A03G1243600	FBD-associated F-box protein	FBD	NA	protein binding	NA	37
TraesCS5A03G1244500	Basic helix-loop-helix (BHLH) Transcription Factor	Helix-loop-helix DNA-binding domain	NA	protein dimerization activity	NA	38
TraesCS5A03G1245200	Pentatricopeptide repeat-containing protein	Pentatricopeptide repeat domain	NA	protein binding	NA	39
TraesCS5A03G1245400	NBS-LRR disease resistance protein	NB-ARC domain	NA	ADP binding	NA	40
TraesCS5A03G1245900	F-box family protein	FBD	NA	protein binding	NA	41
TraesCS5A03G1246000	Basic helix loop helix (BHLH) family transcription factor	Helix-loop-helix DNA-binding domain	NA	protein dimerization activity	NA	42
TraesCS5A03G1246600	Cytochrome P450 family cinnamate 4-hydroxylase	Cytochrome P450	oxidation-reduction process	iron ion binding	NA	43
TraesCS5A03G1246800	ATP-binding cassette transporter subfamily A member	ABC transporter	NA	ATP binding	NA	44
TraesCS5A03G1247300	Tubulin beta chain	Tubulin C-terminal domain	microtubule-based process	structural constituent of cytoskeleton	microtubule	45
TraesCS5A03G1247500	MYB-related transcription factor	Myb-like DNA-binding domain	NA	DNA binding	NA	46
TraesCS5A03G1248100	Flavin-containing monooxygenase	Flavin-binding monooxygenase-like	oxidation-reduction process	oxidoreductase activity	NA	47
TraesCS5A03G1248500	F-box protein	F-box domain	NA	protein binding	NA	48
TraesCS5A03G1248700	Signal recognition particle protein	SRP54-type protein, helical bundle domain	transport	GTP binding	signal recognition particle receptor complex	49
TraesCS5A03G1251400	HXXXD-type acyl-transferase family protein	Transferase family	NA	transferase activity, transferring acyl groups other than amino-acyl groups	NA	50
TraesCS5A03G1254100	Flavin-containing monooxygenase	Flavin-binding monooxygenase-like	oxidation-reduction process	NADP binding	NA	51
TraesCS5A03G1254200	#N/A	NA	NA	flavin adenine dinucleotide binding	NA	52
5A-8-IWB6768
TraesCS5A03G1279300	RING/U-box superfamily protein	Ring finger domain	NA	zinc ion binding	NA	1
TraesCS5A03G1279400	Protein phosphatase 2c, putative	Protein phosphatase 2C	NA	catalytic activity	NA	2
TraesCS5A03G1279500	BAG family molecular chaperone regulator 6	IQ calmodulin-binding motif	NA	chaperone binding	NA	3
TraesCS5A03G1280000	Charged multivesicular body protein 3	Snf7	vacuolar transport	NA	NA	4
TraesCS5A03G1280200	Xyloglucan endotransglucosylase/hydrolase	Glycosyl hydrolases family 16	cell wall biogenesis	hydrolase activity, hydrolyzing O-glycosyl compounds	cell wall, apoplast	5
TraesCS5A03G1280800	Heat shock transcription factor	HSF-type DNA-binding	regulation of transcription, DNA-templated	transcription factor activity, sequence-specific DNA binding	nucleus	6
TraesCS5A03G1281300	ATP dependent RNA helicase	DEAD/DEAH box helicase	NA	nucleic acid binding	NA	7
TraesCS5A03G1282400	Agmatine coumaroyltransferase-2	Transferase family	NA	transferase activity, transferring acyl groups other than amino-acyl groups	NA	8
TraesCS5A03G1283100	Polyphenol oxidase	Polyphenol oxidase middle domain	pigment biosynthetic process	oxidoreductase activity	NA	9
TraesCS5A03G1283600	Glycosyltransferase	UDP-glucoronosyl and UDP-glucosyl transferase	metabolic process	transferase activity, transferring hexosyl groups	NA	10
TraesCS5A03G1283700	Organic cation transporter protein	Sugar (and other) transporter	transmembrane transport	transmembrane transporter activity	integral component of membrane	11
TraesCS5A03G1284000	Polyamine oxidase	Flavin containing amine oxidoreductase	oxidation-reduction process	oxidoreductase activity	NA	12
TraesCS5A03G1284100	Homeobox leucine-zipper protein	Homeobox domain	NA	DNA binding	NA	13
TraesCS5A03G1284400	Tyrosine decarboxylase	Pyridoxal-dependent decarboxylase conserved domain	cellular amino acid metabolic process	pyridoxal phosphate binding	NA	14
TraesCS5A03G1284700	Malate dehydrogenase	lactate/malate dehydrogenase, NAD binding domain	carbohydrate metabolic process	catalytic activity	NA	15
TraesCS5A03G1285000	Peroxidase	Peroxidase	response to oxidative stress	peroxidase activity	NA	16
TraesCS5A03G1285100	Peroxidase	Peroxidase	response to oxidative stress	peroxidase activity	NA	17
TraesCS5A03G1285300	Peroxidase	Peroxidase	oxidation-reduction process	heme binding	NA	18
TraesCS5A03G1285400	Peroxidase	Peroxidase	response to oxidative stress	peroxidase activity	NA	19
TraesCS5A03G1285600	Peroxidase	Peroxidase	response to oxidative stress	peroxidase activity	NA	20
TraesCS5A03G1285700	Peroxidase	Peroxidase	oxidation-reduction process	heme binding	NA	21
TraesCS5A03G1286000	Heat shock transcription factor	HSF-type DNA-binding	regulation of transcription, DNA-templated	sequence-specific DNA binding	nucleus	22
TraesCS5A03G1288100	Polyubiquitin	Ubiquitin family	NA	protein binding	NA	23
TraesCS5A03G1289100	Nicotianamine synthase	Nicotianamine synthase protein	nicotianamine biosynthetic process	nicotianamine synthase activity	NA	24
TraesCS5A03G1289300	Receptor-like protein kinase	LysM domain	protein phosphorylation	ATP binding	NA	25
TraesCS5A03G1289500	rRNA N-glycosidase	Ribosome inactivating protein	negative regulation of translation	rRNA N-glycosylase activity	NA	26
TraesCS5A03G1289600	Nicotianamine synthase	Nicotianamine synthase protein	nicotianamine biosynthetic process	nicotianamine synthase activity	NA	27
TraesCS5A03G1289700	rRNA N-glycosidase	Ribosome inactivating protein	negative regulation of translation	rRNA N-glycosylase activity	NA	28
TraesCS5A03G1289800	Kinase interacting (KIP1-like) family protein	KIP1-like protein	NA	actin binding	NA	29
TraesCS5A03G1290600	Cytochrome P450	Cytochrome P450	oxidation-reduction process	iron ion binding	NA	30
TraesCS5A03G1290700	Cytochrome P450	Cytochrome P450	oxidation-reduction process	oxidoreductase activity, acting on paired donors, with incorporation or reduction of molecular oxygen	NA	31
TraesCS5A03G1290800	Glycosyltransferase	UDP-glucoronosyl and UDP-glucosyl transferase	metabolic process	transferase activity, transferring hexosyl groups	NA	32
TraesCS5A03G1291000	Protein DETOXIFICATION	MatE	drug transmembrane transport	antiporter activity	membrane	33
TraesCS5A03G1291200	DNA (Cytosine-5-)-methyltransferase	C-5 cytosine-specific DNA methylase	DNA methylation	protein binding	NA	34
TraesCS5A03G1292100	Cytochrome P450	Cytochrome P450	oxidation-reduction process	heme binding	NA	35
TraesCS5A03G1293400	basic helix-loop-helix (bHLH) DNA-binding superfamily protein	Helix-loop-helix DNA-binding domain	NA	protein dimerization activity	NA	36
TraesCS5A03G1293500	basic helix-loop-helix (bHLH) DNA-binding superfamily protein	Helix-loop-helix DNA-binding domain	metabolic process	amino acid binding	NA	37
TraesCS5A03G1293900	FAD-binding Berberine family protein, putative	FAD binding domain	oxidation-reduction process	oxidoreductase activity	NA	38
TraesCS5A03G1294200	BTB/POZ and MATH domain-containing protein 2	BTB/POZ domain	NA	protein binding	NA	39
TraesCS5A03G1295800	Beta-amylase	Glycosyl hydrolase family 14	polysaccharide catabolic process	beta-amylase activity	NA	40
TraesCS5A03G1295900	Heavy metal transport/detoxification superfamily protein	Heavy-metal-associated domain	metal ion transport	metal ion binding	NA	41
TraesCS5A03G1296000	Cytochrome P450-like protein	Cytochrome P450	oxidation-reduction process	heme binding	NA	42
TraesCS5A03G1296600	WD repeat-containing protein	WD domain, G-beta repeat	NA	protein binding	NA	43
TraesCS5A03G1296700	Cytochrome P450	Cytochrome P450	oxidation-reduction process	oxidoreductase activity, acting on paired donors, with incorporation or reduction of molecular oxygen	NA	44
TraesCS5A03G1297000	Cytochrome P450	NA	oxidation-reduction process	heme binding	NA	45
5B-1-AVRIG28524
TraesCS5B03G0568100	AT-rich interactive domain-containing protein 4	ARID/BRIGHT DNA binding domain	NA	DNA binding	NA	1
TraesCS5B03G0568200	Aminotransferase	Aminotransferase class I and II	biosynthetic process	catalytic activity	NA	2
TraesCS5B03G0569900	Pectinesterase	Pectinesterase	cell wall modification	pectinesterase activity	cell wall	3
TraesCS5B03G0570000	Histone H4	Centromere kinetochore component CENP-T histone fold	nucleosome assembly	protein heterodimerization activity	nucleosome	4
TraesCS5B03G0570100	Hexosyltransferase	Galactosyltransferase	protein glycosylation	galactosyltransferase activity	membrane	5
TraesCS5B03G0570200	Hexosyltransferase	Galactosyltransferase	protein glycosylation	galactosyltransferase activity	membrane	6
TraesCS5B03G0570400	Hexosyltransferase	Galactosyltransferase	protein glycosylation	galactosyltransferase activity	membrane	7
TraesCS5B03G0570600	Hexosyltransferase	Galactosyltransferase	protein glycosylation	galactosyltransferase activity	membrane	8
TraesCS5B03G0571000	Flavin-containing monooxygenase	Pyridine nucleotide-disulphide oxidoreductase	oxidation-reduction process	oxidoreductase activity	NA	9
TraesCS5B03G0571900	ATP-dependent zinc metalloprotease FtsH	ATPase family associated with various cellular activities (AAA)	NA	ATP binding	NA	10
TraesCS5B03G0572400	Zinc finger protein, putative	C2H2-type zinc finger	NA	nucleic acid binding	NA	11
TraesCS5B03G0572700	Pentatricopeptide repeat-containing protein	PPR repeat family	NA	protein binding	NA	12
TraesCS5B03G0572900	Transcription initiation factor TFIID subunit 10	Transcription initiation factor TFIID 23-30kDa subunit	DNA-templated transcription, initiation	NA	nucleus	13
TraesCS5B03G0573000	Myb transcription factor	Myb-like DNA-binding domain	NA	DNA binding	NA	14
TraesCS5B03G0573100	Glutamate receptor	Ligand-gated ion channel	NA	ionotropic glutamate receptor activity	membrane	15
TraesCS5B03G0573200	Glutamate receptor	Receptor family ligand binding region	NA	ionotropic glutamate receptor activity	membrane	16
TraesCS5B03G0573800	Glutamate receptor	Receptor family ligand binding region	NA	ionotropic glutamate receptor activity	membrane	17
TraesCS5B03G0574100	Glutamate receptor	Ligand-gated ion channel	NA	ionotropic glutamate receptor activity	membrane	18
TraesCS5B03G0574200	Glutamate receptor	Bacterial extracellular solute-binding proteins, family 3	NA	ionotropic glutamate receptor activity	membrane	19
TraesCS5B03G0574400	Glutamate receptor	Ligand-gated ion channel	NA	ionotropic glutamate receptor activity	membrane	20
TraesCS5B03G0574500	Glutamate receptor	Ligand-gated ion channel	NA	ionotropic glutamate receptor activity	membrane	21
TraesCS5B03G0574700	Glutamate receptor	Ligand-gated ion channel	NA	ionotropic glutamate receptor activity	membrane	22
TraesCS5B03G0576400	Glutamate receptor	Bacterial extracellular solute-binding proteins, family 3	NA	ionotropic glutamate receptor activity	membrane	23
TraesCS5B03G0576600	Glutamate receptor	Ligand-gated ion channel	G-protein coupled receptor signaling pathway	ionotropic glutamate receptor activity	integral component of membrane	24
TraesCS5B03G0576800	Eukaryotic translation initiation factor 3 subunit C	PCI domain	translational initiation	translation initiation factor activity	eukaryotic translation initiation factor 3 complex	25
TraesCS5B03G0577600	Fatty acid hydroxylase superfamily	WAX2 C-terminal domain	lipid biosynthetic process	oxidoreductase activity	NA	26
TraesCS5B03G0578000	WAT1-related protein	EamA-like transporter family	NA	NA	membrane	27
TraesCS5B03G0578100	WAT1-related protein	EamA-like transporter family	NA	NA	integral component of membrane	28
TraesCS5B03G0578500	Tetraspanin family protein	Tetraspanin family	NA	NA	integral component of membrane	29
5B-2-AVRIG29028
TraesCS5B03G0960700	F-box protein	F-box domain	NA	protein binding	NA	1
TraesCS5B03G0960800	Deoxyhypusine synthase	Deoxyhypusine synthase	peptidyl-lysine modification to peptidyl-hypusine	NA	NA	2
TraesCS5B03G0960900	CWF19-like protein 2	Protein similar to CwfJ C-terminus 2	NA	catalytic activity	NA	3
TraesCS5B03G0961000	LEM3 (Ligand-effect modulator 3)-like	LEM3 (ligand-effect modulator 3) family / CDC50 family	NA	NA	membrane	4
TraesCS5B03G0961100	Vacuolar sorting-associated protein 18-like protein	Region in Clathrin and VPS	vesicle-mediated transport	protein binding	NA	5
TraesCS5B03G0961400	NBS-LRR-like resistance protein	NB-ARC domain	NA	ADP binding	NA	6
TraesCS5B03G0961500	DNA repair protein XRCC4	DNA double-strand break repair and V(D)J recombination protein XRCC4	DNA recombination	DNA binding	nucleus	7
TraesCS5B03G0961700	Basic helix-loop-helix (BHLH) family transcription factor	Helix-loop-helix DNA-binding domain	NA	protein dimerization activity	NA	8
TraesCS5B03G0961800	WRKY transcription factor	WRKY DNA -binding domain	regulation of transcription, DNA-templated	transcription factor activity, sequence-specific DNA binding	NA	9
TraesCS5B03G0962000	Invertase/pectin methylesterase inhibitor family protein	Plant invertase/pectin methylesterase inhibitor	NA	enzyme inhibitor activity	NA	10
TraesCS5B03G0962300	Cytochrome P450 family protein, expressed	Cytochrome P450	oxidation-reduction process	oxidoreductase activity, acting on paired donors, with incorporation or reduction of molecular oxygen	NA	11
TraesCS5B03G0962600	Cytochrome P450 family protein, expressed	Cytochrome P450	oxidation-reduction process	iron ion binding	NA	12
TraesCS5B03G0963400	E3 ubiquitin protein ligase DRIP2	Zinc finger, C3HC4 type (RING finger)	NA	zinc ion binding	NA	13
TraesCS5B03G0963800	response regulator 1	Response regulator receiver domain	phosphorelay signal transduction system	NA	NA	14
TraesCS5B03G0963900	BTB/POZ domain containing protein, expressed	MATH domain	NA	protein binding	NA	15
TraesCS5B03G0964000	BTB/POZ domain containing protein, expressed	MATH domain	NA	protein binding	NA	16
TraesCS5B03G0964300	BTB/POZ domain containing protein, expressed	BTB/POZ domain	NA	protein binding	NA	17
TraesCS5B03G0964400	BTB/POZ domain containing protein, expressed	BTB/POZ domain	NA	protein binding	NA	18
TraesCS5B03G0964500	BTB/POZ domain containing protein, expressed	MATH domain	NA	protein binding	NA	19
TraesCS5B03G0964600	3-hydroxybenzoate 6-hydroxylase 1	FAD binding domain	oxidation-reduction process	oxidoreductase activity	NA	20
TraesCS5B03G0964800	BTB/POZ domain containing protein, expressed	MATH domain	NA	protein binding	NA	21
TraesCS5B03G0964900	BTB/POZ domain containing protein, expressed	MATH domain	NA	protein binding	NA	22
TraesCS5B03G0965000	Magnesium transporter MRS2-like protein	CorA-like Mg2+ transporter protein	transmembrane transport	metal ion transmembrane transporter activity	membrane	23
TraesCS5B03G0965500	Polyubiquitin	Ubiquitin family	NA	protein binding	NA	24
TraesCS5B03G0966000	Protein transport protein SEC23	Sec23/Sec24 trunk domain	ER to Golgi vesicle-mediated transport	zinc ion binding	COPII vesicle coat	25
TraesCS5B03G0966100	Auxin-responsive protein	AUX/IAA family	NA	protein binding	NA	26
TraesCS5B03G0967100	Polyubiquitin-like protein	Ubiquitin family	NA	protein binding	NA	27
TraesCS5B03G0967400	Histone H2A	C-terminus of histone H2A	NA	protein heterodimerization activity	nucleosome	28
TraesCS5B03G0967600	Calmodulin	EF-hand domain pair	NA	calcium ion binding	NA	29
TraesCS5B03G0967700	ATP sulfurylase (Sulfate adenylyltransferase)	ATP-sulfurylase	sulfate assimilation	sulfate adenylyltransferase (ATP) activity	NA	30
TraesCS5B03G0967900	F-box family protein	F-box domain	NA	protein binding	NA	31
TraesCS5B03G0968000	Kinase	Leucine rich repeat	protein phosphorylation	ATP binding	NA	32
TraesCS5B03G0968200	General transcription factor 3C polypeptide 3	Tetratricopeptide repeat	NA	protein binding	NA	33
TraesCS5B03G0968800	WD repeat and FYVE domain-containing protein 3	WD domain, G-beta repeat	NA	binding	NA	34
TraesCS5B03G0969000	Zinc-transporting ATPase	haloacid dehalogenase-like hydrolase	metal ion transport	metal ion binding	integral component of membrane	35
TraesCS5B03G0969400	Transmembrane emp24 domain-containing protein	emp24/gp25L/p24 family/GOLD	transport	NA	integral component of membrane	36
TraesCS5B03G0969600	ATP synthase subunit alpha	ATP synthase alpha/beta family, nucleotide-binding domain	ATP synthesis coupled proton transport	proton-transporting ATP synthase activity, rotational mechanism	proton-transporting ATP synthase complex, catalytic core F(1)	37
TraesCS5B03G0971000	NADH-ubiquinone oxidoreductase chain 6	NADH-ubiquinone/plastoquinone oxidoreductase chain 6	oxidation-reduction process	NADH dehydrogenase (ubiquinone) activity	NA	38
TraesCS5B03G0971500	Glycosyltransferase	UDP-glucoronosyl and UDP-glucosyl transferase	metabolic process	transferase activity, transferring hexosyl groups	NA	39
TraesCS5B03G0971900	HXXXD-type acyl-transferase family protein, putative	Transferase family	NA	transferase activity, transferring acyl groups other than amino-acyl groups	NA	40
TraesCS5B03G0973000	Kinase-like protein	Protein tyrosine kinase	protein phosphorylation	protein kinase activity	NA	41
TraesCS5B03G0973100	Histone H2B	Core histone H2A/H2B/H3/H4	NA	protein heterodimerization activity	nucleosome	42
TraesCS5B03G0973300	ATP-dependent RNA helicase	Mitochondrial degradasome RNA helicase subunit C terminal	NA	hydrolase activity, acting on acid anhydrides	NA	43
TraesCS5B03G0973900	tRNA (guanine-N(7)-)-methyltransferase non-catalytic subunit	WD domain, G-beta repeat	RNA (guanine-N7)-methylation	protein binding	NA	44
TraesCS5B03G0976200	Dehydration-responsive element binding factor protein	AP2 domain	regulation of transcription, DNA-templated	transcription factor activity, sequence-specific DNA binding	NA	45
TraesCS5B03G0976300	Acyl-CoA N-acyltransferase with RING/FYVE/PHD-type zinc finger protein, putative	TPL-binding domain in jasmonate signalling	NA	N-acetyltransferase activity	NA	46
TraesCS5B03G0976400	Photosystem II protein	Photosystem II Pbs27	photosystem II assembly	NA	NA	47
TraesCS5B03G0976500	Myosin family protein, putative, expressed	IQ calmodulin-binding motif	NA	ATP binding	myosin complex	48
TraesCS5B03G0976800	Evolutionarily conserved C-terminal region 2	YT521-B-like domain	NA	RNA binding	NA	49
TraesCS5B03G0976900	Short-chain dehydrogenase/reductase family protein	Enoyl-(Acyl carrier protein) reductase	NA	oxidoreductase activity	NA	50
TraesCS5B03G0977000	PHD finger protein ING	PHD-finger	NA	protein binding	NA	51
TraesCS5B03G0977200	Receptor-like kinase	Protein kinase domain	protein phosphorylation	protein kinase activity	NA	52
TraesCS5B03G0977300	Receptor-like kinase	Protein kinase domain	protein phosphorylation	ATP binding	NA	53
TraesCS5B03G0978400	Protein kinase family protein, putative, expressed	Protein kinase domain	protein phosphorylation	ATP binding	NA	54
TraesCS5B03G0978500	NAD(P)H dehydrogenase (Quinone)	NADPH-dependent FMN reductase	NA	oxidoreductase activity	NA	55
TraesCS5B03G0978700	B3 domain-containing protein	B3 DNA binding domain	NA	DNA binding	NA	56
TraesCS5B03G0979400	ATP-dependent RNA helicase, putative	DEAD/DEAH box helicase	NA	ATP binding	NA	57
TraesCS5B03G0979500	RNA binding family protein isoform 1	RNA recognition motif. (a.k.a. RRM, RBD, or RNP domain)	NA	nucleic acid binding	NA	58
TraesCS5B03G0979700	Glycosyltransferase	UDP-glucoronosyl and UDP-glucosyl transferase	metabolic process	transferase activity, transferring hexosyl groups	NA	59
TraesCS5B03G0979800	Nitrate transporter 1.2	POT family	transport	transporter activity	membrane	60
TraesCS5B03G0979900	Ammonium transporter	Ammonium Transporter Family	ammonium transport	ammonium transmembrane transporter activity	membrane	61
TraesCS5B03G0980000	Beta-glucosidase	Glycosyl hydrolase family 3 C-terminal domain	carbohydrate metabolic process	hydrolase activity, hydrolyzing O-glycosyl compounds	NA	62
TraesCS5B03G0980200	Receptor-like protein kinase	Protein kinase domain	protein phosphorylation	ATP binding	NA	63
TraesCS5B03G0980300	Pentatricopeptide repeat-containing protein	PPR repeat	NA	protein binding	NA	64
TraesCS5B03G0980400	F-box family protein	F-box domain	NA	protein binding	NA	65
TraesCS5B03G0980500	Beta-glucosidase	Glycosyl hydrolase family 3 N terminal domain	carbohydrate metabolic process	hydrolase activity, hydrolyzing O-glycosyl compounds	NA	66
TraesCS5B03G0980700	Beta-glucosidase	Glycosyl hydrolase family 3 C-terminal domain	carbohydrate metabolic process	hydrolase activity, hydrolyzing O-glycosyl compounds	NA	67
TraesCS5B03G0980800	Beta-glucosidase	Glycosyl hydrolase family 3 N terminal domain	carbohydrate metabolic process	hydrolase activity, hydrolyzing O-glycosyl compounds	NA	68
TraesCS5B03G0981000	Beta-glucosidase	Glycosyl hydrolase family 3 N terminal domain	carbohydrate metabolic process	hydrolase activity, hydrolyzing O-glycosyl compounds	NA	69
TraesCS5B03G0981200	Disease resistance protein RPM1	NB-ARC domain	NA	ADP binding	NA	70
TraesCS5B03G0981400	Beta-glucosidase	Glycosyl hydrolase family 3 N terminal domain	carbohydrate metabolic process	hydrolase activity, hydrolyzing O-glycosyl compounds	NA	71
TraesCS5B03G0981700	Beta-glucosidase	Glycosyl hydrolase family 3 N terminal domain	carbohydrate metabolic process	hydrolase activity, hydrolyzing O-glycosyl compounds	NA	72
TraesCS5B03G0981900	Protein kinase	Protein kinase domain	protein phosphorylation	ATP binding	NA	73
TraesCS5B03G0982000	Protein-lysine N-methyltransferase	Probable N6-adenine methyltransferase	methylation	methyltransferase activity	NA	74
TraesCS5B03G0982100	Universal stress protein family protein	Universal stress protein family	response to stress	NA	NA	75
TraesCS5B03G0982300	Universal stress protein family protein	Universal stress protein family	response to stress	NA	NA	76
TraesCS5B03G0982800	Kinesin-like protein	Kinesin motor domain	microtubule-based movement	microtubule binding	NA	77
TraesCS5B03G0983100	Strictosidine synthase	Strictosidine synthase	biosynthetic process	strictosidine synthase activity	NA	78
TraesCS5B03G0983300	Transcriptional adapter ADA2	Myb-like DNA-binding domain	regulation of transcription from RNA polymerase II promoter	transcription coactivator activity	NA	79
TraesCS5B03G0983500	HMG-Y-related protein A	linker histone H1 and H5 family	regulation of transcription, DNA-templated	DNA binding	nucleosome	80
TraesCS5B03G0983700	Glucan endo-1,3-beta-glucosidase-like protein	X8 domain	carbohydrate metabolic process	hydrolase activity, hydrolyzing O-glycosyl compounds	NA	81
TraesCS5B03G0984100	Protein TORNADO 1	C-terminal of Roc, COR, domain	NA	protein binding	NA	82
TraesCS5B03G0984200	oligopeptide transporter	OPT oligopeptide transporter protein	transmembrane transport	NA	NA	83
TraesCS5B03G0985300	Phytochrome	His Kinase A (phospho-acceptor) domain	signal transduction	photoreceptor activity	NA	84
TraesCS5B03G0985500	DNA topoisomerase 6 subunit A	Type IIB DNA topoisomerase	DNA metabolic process	catalytic activity	chromosome	85
TraesCS5B03G0985600	Potassium channel	Ion channel	potassium ion transmembrane transport	potassium channel activity	membrane	86
TraesCS5B03G0986000	MADS box transcription factor	SRF-type transcription factor (DNA-binding and dimerisation domain)	regulation of transcription, DNA-templated	DNA binding	nucleus	87
TraesCS5B03G0986100	MADS-box transcription factor	SRF-type transcription factor (DNA-binding and dimerisation domain)	regulation of transcription, DNA-templated	protein dimerization activity	nucleus	88
TraesCS5B03G0986400	Cytochrome b5	Cytochrome b5-like Heme/Steroid binding domain	NA	heme binding	NA	89
TraesCS5B03G0986700	COBRA-like protein	COBRA-like protein	cellulose microfibril organization	NA	anchored component of membrane	90
TraesCS5B03G0987400	Protein COBRA	COBRA-like protein	cell growth	NA	anchored component of membrane	91
TraesCS5B03G0987600	Mitochondrial carrier family protein	Mitochondrial carrier protein	transmembrane transport	NA	NA	92
TraesCS5B03G0987700	WD repeat-containing protein	WD domain, G-beta repeat	NA	protein binding	NA	93
TraesCS5B03G0987800	Kinase family protein	Protein kinase domain	protein phosphorylation	protein kinase activity	NA	94
TraesCS5B03G0988000	ABC transporter B family protein	ABC transporter	transport	ATP binding	integral component of membrane	95
TraesCS5B03G0988100	ABC transporter B family protein	ABC transporter	transport	ATPase activity	integral component of membrane	96
TraesCS5B03G0988500	50S ribosomal protein L13	Ribosomal protein L13	translation	structural constituent of ribosome	large ribosomal subunit	97
TraesCS5B03G0988600	Receptor protein kinase, putative	Protein kinase domain	protein phosphorylation	ATP binding	NA	98
TraesCS5B03G0989500	UDP-glycosyltransferase	UDP-glucoronosyl and UDP-glucosyl transferase	metabolic process	transferase activity, transferring hexosyl groups	NA	99
TraesCS5B03G0989700	UDP-glycosyltransferase	UDP-glucoronosyl and UDP-glucosyl transferase	metabolic process	transferase activity, transferring hexosyl groups	NA	100
TraesCS5B03G0989800	UDP-glycosyltransferase	UDP-glucoronosyl and UDP-glucosyl transferase	metabolic process	transferase activity, transferring hexosyl groups	NA	101
TraesCS5B03G0990200	UDP-glycosyltransferase	UDP-glucoronosyl and UDP-glucosyl transferase	metabolic process	transferase activity, transferring hexosyl groups	NA	102
5B-3-AVRIG29080
TraesCS5B03G1010400	30S ribosomal protein S9	Ribosomal protein S9/S16	translation	structural constituent of ribosome	ribosome	1
TraesCS5B03G1010700	Calcium binding family protein	EF-hand domain pair	NA	calcium ion binding	NA	2
TraesCS5B03G1011500	Basic-leucine zipper (BZIP) transcription factor family	bZIP transcription factor	regulation of transcription, DNA-templated	transcription factor activity, sequence-specific DNA binding	NA	3
TraesCS5B03G1011700	RNA-binding protein-like	RNA recognition motif. (a.k.a. RRM, RBD, or RNP domain)	NA	nucleic acid binding	NA	4
TraesCS5B03G1012200	AP2-like ethylene-responsive transcription factor	AP2 domain	regulation of transcription, DNA-templated	transcription factor activity, sequence-specific DNA binding	NA	5
TraesCS5B03G1012300	Chitinase	Chitinase class I	cell wall macromolecule catabolic process	chitin binding	NA	6
TraesCS5B03G1013000	Myb transcription factor	Myb-like DNA-binding domain	NA	DNA binding	NA	7
TraesCS5B03G1013100	Homeobox protein knotted-1-like 1	KNOX1 domain	regulation of transcription, DNA-templated	DNA binding	nucleus	8
TraesCS5B03G1013800	Eukaryotic translation initiation factor 3 subunit C	PCI domain	translational initiation	translation initiation factor activity	eukaryotic translation initiation factor 3 complex	9
TraesCS5B03G1013900	Lectin receptor kinase	Legume lectin domain	protein phosphorylation	ATP binding	NA	10
TraesCS5B03G1014400	Cytochrome P450 family protein, expressed	Cytochrome P450	oxidation-reduction process	iron ion binding	NA	11
TraesCS5B03G1014600	Cytochrome P450, putative	Cytochrome P450	oxidation-reduction process	heme binding	NA	12
TraesCS5B03G1014800	MLO-like protein	Mlo family	defense response	NA	integral component of membrane	13
TraesCS5B03G1015300	Cytochrome c oxidase subunit 6a, mitochondrial	Cytochrome c oxidase subunit VIa	NA	cytochrome-c oxidase activity	mitochondrial respiratory chain complex IV	14
TraesCS5B03G1015400	F-box family protein	F-box domain	NA	protein binding	NA	15
TraesCS5B03G1015700	30S ribosomal protein S14 type Z	Ribosomal protein S14p/S29e	translation	structural constituent of ribosome	intracellular	16
TraesCS5B03G1016000	Alpha/beta-Hydrolases superfamily protein	alpha/beta hydrolase fold	metabolic process	hydrolase activity	NA	17
TraesCS5B03G1016200	Receptor protein kinase-like protein	Protein tyrosine kinase	protein phosphorylation	protein kinase activity	NA	18
TraesCS5B03G1016400	Kinesin-like protein	Kinesin motor domain	microtubule-based movement	ATP binding	NA	19
TraesCS5B03G1016800	Non-specific serine/threonine protein kinase	Leucine rich repeat	protein phosphorylation	ATP binding	NA	20
TraesCS5B03G1017200	Malate dehydrogenase	lactate/malate dehydrogenase, NAD binding domain	carboxylic acid metabolic process	L-malate dehydrogenase activity	NA	21
TraesCS5B03G1017400	Tubulin alpha chain	Tubulin C-terminal domain	microtubule-based process	structural constituent of cytoskeleton	microtubule	22
TraesCS5B03G1017600	Pectin acetylesterase	Pectinacetylesterase	NA	hydrolase activity	NA	23
TraesCS5B03G1017700	NADH-quinone oxidoreductase subunit I	4Fe-4S dicluster domain	oxidation-reduction process	oxidoreductase activity, acting on NAD(P)H	membrane	24
TraesCS5B03G1018300	Leucine carboxyl methyltransferase	Leucine carboxyl methyltransferase	methylation	methyltransferase activity	NA	25
TraesCS5B03G1018400	S-adenosyl-L-methionine-dependent methyltransferases superfamily protein	Putative S-adenosyl-L-methionine-dependent methyltransferase	NA	methyltransferase activity	NA	26
TraesCS5B03G1018500	NADPH--cytochrome P450 reductase	Wyosine base formation	oxidation-reduction process	iron-sulfur cluster binding	NA	27
TraesCS5B03G1018600	Pentatricopeptide repeat-containing protein	DYW family of nucleic acid deaminases	NA	zinc ion binding	NA	28
TraesCS5B03G1019300	Protein NRT1/ PTR FAMILY 1.1	POT family	transport	transporter activity	membrane	29
TraesCS5B03G1019800	DNA-directed RNA polymerase II subunit	SHS2 domain found in N terminus of Rpb7p/Rpc25p/MJ0397	transcription, DNA-templated	DNA-directed 5'-3' RNA polymerase activity	NA	30
TraesCS5B03G1020100	Cytochrome P450	Cytochrome P450	oxidation-reduction process	iron ion binding	NA	31
TraesCS5B03G1020200	Cinnamoyl CoA reductase	NAD dependent epimerase/dehydratase family	NA	catalytic activity	NA	32
TraesCS5B03G1020400	Cytochrome P450	Cytochrome P450	oxidation-reduction process	heme binding	NA	33
TraesCS5B03G1020600	Cinnamoyl CoA reductase	NAD dependent epimerase/dehydratase family	NA	catalytic activity	NA	34
TraesCS5B03G1021700	Succinate dehydrogenase [ubiquinone] flavoprotein subunit, mitochondrial	FAD binding domain	oxidation-reduction process	oxidoreductase activity	NA	35
TraesCS5B03G1022200	Receptor-like kinase	Protein tyrosine kinase	protein phosphorylation	ATP binding	NA	36
TraesCS5B03G1022600	Long-Chain Acyl-CoA Synthetase	AMP-binding enzyme	metabolic process	catalytic activity	NA	37
TraesCS5B03G1023700	NAC domain-containing protein, putative	No apical meristem (NAM) protein	regulation of transcription, DNA-templated	DNA binding	NA	38
TraesCS5B03G1024100	NAC domain protein,	No apical meristem (NAM) protein	regulation of transcription, DNA-templated	DNA binding	NA	39
TraesCS5B03G1024200	NAC domain-containing protein, putative	No apical meristem (NAM) protein	regulation of transcription, DNA-templated	DNA binding	NA	40
TraesCS5B03G1024500	N-acetylglucosaminyl-phosphatidylinositol biosynthetic protein gpi1	N-acetylglucosaminyl transferase component (Gpi1)	GPI anchor biosynthetic process	phosphatidylinositol N-acetylglucosaminyltransferase activity	integral component of membrane	41
TraesCS5B03G1026600	Hexosyltransferase	Glycosyl transferase family 8	NA	transferase activity, transferring glycosyl groups	NA	42
TraesCS5B03G1026700	TOM1-like protein 2	GAT domain	intracellular protein transport	NA	intracellular	43
TraesCS5B03G1027300	Citrate synthase	Citrate synthase, C-terminal domain	tricarboxylic acid cycle	transferase activity, transferring acyl groups, acyl groups converted into alkyl on transfer	NA	44
TraesCS5B03G1027600	NBS-LRR disease resistance protein, putative, expressed	NB-ARC domain	NA	ADP binding	NA	45
TraesCS5B03G1027700	Calmodulin-binding protein, putative, expressed	Calmodulin binding protein-like	response to stress	calmodulin binding	NA	46
TraesCS5B03G1027800	receptor kinase 1	GRAS domain family	response to stress	calmodulin binding	NA	47
TraesCS5B03G1028100	Calmodulin-binding protein, putative, expressed	Calmodulin binding protein-like	response to stress	calmodulin binding	NA	48
TraesCS5B03G1028400	Calmodulin-binding protein, putative, expressed	Calmodulin binding protein-like	response to stress	calmodulin binding	NA	49
TraesCS5B03G1028600	Photosystem I reaction center subunit III	Photosystem I reaction centre subunit III	photosynthesis	NA	photosystem I reaction center	50
5D-1-IWB63558
TraesCS5D03G0875700	BTB/POZ domain containing protein, expressed	BTB/POZ domain	NA	protein binding	NA	1
TraesCS5D03G0875800	BTB/POZ domain containing protein	MATH domain	NA	protein binding	NA	2
TraesCS5D03G0876000	3-hydroxybenzoate 6-hydroxylase 1	FAD binding domain	oxidation-reduction process	oxidoreductase activity	NA	3
TraesCS5D03G0876100	Magnesium transporter MRS2-like protein	CorA-like Mg2+ transporter protein	metal ion transport	metal ion transmembrane transporter activity	membrane	4
TraesCS5D03G0876400	Polyubiquitin	Ubiquitin family	NA	protein binding	NA	5
TraesCS5D03G0876800	Protein transport protein SEC23	Sec23/Sec24 trunk domain	intracellular protein transport	zinc ion binding	COPII vesicle coat	6
TraesCS5D03G0876900	Auxin-responsive protein	AUX/IAA family	NA	protein binding	NA	7
TraesCS5D03G0877300	Histone H2A	Core histone H2A/H2B/H3/H4	NA	DNA binding	nucleus	8
TraesCS5D03G0877400	Calmodulin	EF-hand domain pair	NA	calcium ion binding	NA	9
TraesCS5D03G0877500	ATP sulfurylase (Sulfate adenylyltransferase)	ATP-sulfurylase	sulfate assimilation	sulfate adenylyltransferase (ATP) activity	NA	10
TraesCS5D03G0878100	Kinase	Protein kinase domain	protein phosphorylation	protein kinase activity	NA	11
TraesCS5D03G0878300	General transcription factor 3C polypeptide 3	Tetratricopeptide repeat	NA	protein binding	NA	12
TraesCS5D03G0878600	Zinc-transporting ATPase	E1-E2 ATPase	cation transport	cation-transporting ATPase activity	integral component of membrane	13
TraesCS5D03G0879000	WD repeat and FYVE domain-containing protein 3	PH domain associated with Beige/BEACH	NA	protein binding	NA	14
TraesCS5D03G0879300	Transmembrane emp24 domain-containing protein	emp24/gp25L/p24 family/GOLD	transport	NA	integral component of membrane	15
TraesCS5D03G0879400	Heat shock transcription factor	HSF-type DNA-binding	regulation of transcription, DNA-templated	sequence-specific DNA binding	nucleus	16
TraesCS5D03G0879700	Glycosyltransferase	UDP-glucoronosyl and UDP-glucosyl transferase	metabolic process	transferase activity, transferring hexosyl groups	NA	17
TraesCS5D03G0880000	HXXXD-type acyl-transferase family protein, putative	Transferase family	NA	transferase activity, transferring acyl groups other than amino-acyl groups	NA	18
TraesCS5D03G0880900	Kinase-like protein	Protein tyrosine kinase	protein phosphorylation	ATP binding	NA	19
TraesCS5D03G0881000	Histone H2B	Core histone H2A/H2B/H3/H4	NA	DNA binding	nucleosome	20
TraesCS5D03G0881300	ATP-dependent RNA helicase	Mitochondrial degradasome RNA helicase subunit C terminal	NA	hydrolase activity, acting on acid anhydrides	NA	21
TraesCS5D03G0881400	Transducin/WD-like repeat-protein	Autophagy protein 16 (ATG16)	NA	protein binding	NA	22
TraesCS5D03G0881900	tRNA (guanine-N(7)-)-methyltransferase non-catalytic subunit	WD domain, G-beta repeat	RNA (guanine-N7)-methylation	protein binding	NA	23
TraesCS5D03G0882900	Serine/threonine protein phosphatase 2A regulatory subunit B	Protein phosphatase 2A regulatory B subunit (B56 family)	signal transduction	binding	protein phosphatase type 2A complex	24
TraesCS5D03G0884800	Dehydration-responsive element binding factor	AP2 domain	regulation of transcription, DNA-templated	transcription factor activity, sequence-specific DNA binding	NA	25
TraesCS5D03G0885400	Acyl-CoA N-acyltransferase with RING/FYVE/PHD-type zinc finger protein, putative	TPL-binding domain in jasmonate signalling	NA	zinc ion binding	NA	26
TraesCS5D03G0885500	Elongation factor G	Photosystem II Pbs27	photosystem II assembly	NA	NA	27
TraesCS5D03G0885800	Myosin family protein, putative, expressed	Myosin head (motor domain)	NA	protein binding	myosin complex	28
TraesCS5D03G0885900	Evolutionarily conserved C-terminal region 2	YT521-B-like domain	NA	RNA binding	NA	29
TraesCS5D03G0886000	Short-chain dehydrogenase/reductase family protein	Enoyl-(Acyl carrier protein) reductase	NA	oxidoreductase activity	NA	30
TraesCS5D03G0886100	PHD finger protein ING	PHD-finger	NA	zinc ion binding	NA	31
TraesCS5D03G0886300	Receptor-like kinase	Protein kinase domain	protein phosphorylation	protein kinase activity	NA	32
TraesCS5D03G0886400	Receptor-like kinase	Protein kinase domain	protein phosphorylation	protein kinase activity	NA	33
TraesCS5D03G0886500	Protein kinase family protein, putative, expressed	Protein kinase domain	protein phosphorylation	ATP binding	NA	34
TraesCS5D03G0886600	NAD(P)H dehydrogenase (Quinone)	NADPH-dependent FMN reductase	NA	NAD(P)H dehydrogenase (quinone) activity	NA	35
TraesCS5D03G0887000	B3 domain-containing protein	B3 DNA binding domain	NA	DNA binding	NA	36
TraesCS5D03G0887500	ATP-dependent RNA helicase, putative	DEAD/DEAH box helicase	NA	helicase activity	NA	37
TraesCS5D03G0887600	RNA binding family protein isoform 1	RNA recognition motif. (a.k.a. RRM, RBD, or RNP domain)	NA	nucleic acid binding	NA	38
TraesCS5D03G0887800	Glycosyltransferase	UDP-glucoronosyl and UDP-glucosyl transferase	metabolic process	transferase activity, transferring hexosyl groups	NA	39
TraesCS5D03G0888400	Nitrate transporter 1.2	POT family	transport	transporter activity	membrane	40
TraesCS5D03G0888500	NBS-LRR-like resistance protein	NB-ARC domain	NA	ADP binding	NA	41
TraesCS5D03G0888600	Ammonium transporter	Ammonium Transporter Family	ammonium transmembrane transport	ammonium transmembrane transporter activity	membrane	42
TraesCS5D03G0888700	Beta-glucosidase	Glycosyl hydrolase family 3 C-terminal domain	carbohydrate metabolic process	hydrolase activity, hydrolyzing O-glycosyl compounds	NA	43
TraesCS5D03G0888800	Beta-glucosidase	Glycosyl hydrolase family 3 N terminal domain	carbohydrate metabolic process	hydrolase activity, hydrolyzing O-glycosyl compounds	NA	44
TraesCS5D03G0889000	Beta-glucosidase	Glycosyl hydrolase family 3 N terminal domain	carbohydrate metabolic process	hydrolase activity, hydrolyzing O-glycosyl compounds	NA	45
TraesCS5D03G0889300	F-box family protein	F-box domain	NA	protein binding	NA	46
TraesCS5D03G0889400	Pentatricopeptide repeat-containing protein	PPR repeat family	NA	protein binding	NA	47
TraesCS5D03G0889500	Receptor-like protein kinase	Leucine rich repeat N-terminal domain	protein phosphorylation	protein binding	NA	48
TraesCS5D03G0889800	Beta-glucosidase	Glycosyl hydrolase family 3 N terminal domain	carbohydrate metabolic process	hydrolase activity, hydrolyzing O-glycosyl compounds	NA	49
TraesCS5D03G0889900	Beta-glucosidase	Glycosyl hydrolase family 3 N terminal domain	carbohydrate metabolic process	hydrolase activity, hydrolyzing O-glycosyl compounds	NA	50
TraesCS5D03G0890100	Beta-glucosidase	Glycosyl hydrolase family 3 C-terminal domain	carbohydrate metabolic process	hydrolase activity, hydrolyzing O-glycosyl compounds	NA	51
TraesCS5D03G0890200	Protein kinase	Protein kinase domain	protein phosphorylation	protein kinase activity	NA	52
TraesCS5D03G0890300	Protein-lysine N-methyltransferase	Probable N6-adenine methyltransferase	methylation	nucleic acid binding	NA	53
TraesCS5D03G0890400	Universal stress protein family protein	Universal stress protein family	response to stress	NA	NA	54
TraesCS5D03G0890900	Universal stress protein family protein	Universal stress protein family	response to stress	NA	NA	55
TraesCS5D03G0891200	Universal stress protein family protein	Universal stress protein family	response to stress	NA	NA	56
TraesCS5D03G0891300	Tetratricopeptide repeat protein	Tetratricopeptide repeat	NA	protein binding	NA	57
TraesCS5D03G0891400	Kinesin-like protein	Kinesin motor domain	microtubule-based movement	ATP binding	NA	58
TraesCS5D03G0891600	Strictosidine synthase	Strictosidine synthase	biosynthetic process	strictosidine synthase activity	NA	59
TraesCS5D03G0891900	Transcriptional adapter ADA2	Zinc finger, ZZ type	regulation of transcription from RNA polymerase II promoter	protein binding	NA	60
TraesCS5D03G0892100	HMG-Y-related protein A	linker histone H1 and H5 family	regulation of transcription, DNA-templated	DNA binding	nucleosome	61
TraesCS5D03G0892400	Glucan endo-1,3-beta-glucosidase-like protein	X8 domain	carbohydrate metabolic process	hydrolase activity, hydrolyzing O-glycosyl compounds	NA	62
TraesCS5D03G0892700	Protein TORNADO 1	Leucine Rich repeat	NA	protein binding	NA	63
TraesCS5D03G0892800	oligopeptide transporter	OPT oligopeptide transporter protein	transmembrane transport	NA	NA	64
TraesCS5D03G0893400	Phytochrome	Histidine kinase-, DNA gyrase B-, and HSP90-like ATPase	protein-chromophore linkage	phosphorelay sensor kinase activity	NA	65
TraesCS5D03G0893600	DNA topoisomerase 6 subunit A	Type IIB DNA topoisomerase	DNA catabolic process, endonucleolytic	ATP binding	chromosome	66
TraesCS5D03G0893700	Potassium channel	Ion channel	potassium ion transmembrane transport	potassium channel activity	membrane	67
TraesCS5D03G0894200	Cysteine protease, putative	Papain family cysteine protease	proteolysis	cysteine-type peptidase activity	NA	68
TraesCS5D03G0894800	MADS box transcription factor	SRF-type transcription factor (DNA-binding and dimerisation domain)	regulation of transcription, DNA-templated	protein dimerization activity	nucleus	69
TraesCS5D03G0895000	MADS-box transcription factor	K-box region	regulation of transcription, DNA-templated	protein dimerization activity	nucleus	70
TraesCS5D03G0895100	Cytochrome b5	Cytochrome b5-like Heme/Steroid binding domain	NA	heme binding	NA	71
TraesCS5D03G0895300	COBRA-like protein	COBRA-like protein	cellulose microfibril organization	NA	anchored component of membrane	72
TraesCS5D03G0895700	Protein COBRA	COBRA-like protein	cellulose microfibril organization	NA	anchored component of membrane	73
TraesCS5D03G0895900	Mitochondrial carrier family protein	Mitochondrial carrier protein	transmembrane transport	NA	NA	74
TraesCS5D03G0896000	Wd40-repeat-like protein	WD domain, G-beta repeat	NA	protein binding	NA	75
TraesCS5D03G0896400	Kinase family protein	Protein kinase domain	protein phosphorylation	protein kinase activity	NA	76
TraesCS5D03G0896500	ABC transporter B family protein	ABC transporter	transport	ATPase activity	integral component of membrane	77
TraesCS5D03G0897000	Cytochrome P450	Cytochrome P450	oxidation-reduction process	heme binding	NA	78
TraesCS5D03G0897100	ABC transporter B family protein	ABC transporter transmembrane region	transmembrane transport	ATPase activity	integral component of membrane	79
TraesCS5D03G0897600	50S ribosomal protein L13	Ribosomal protein L13	translation	structural constituent of ribosome	ribosome	80
TraesCS5D03G0897900	Receptor-like kinase	Leucine rich repeat	protein phosphorylation	ATP binding	NA	81
TraesCS5D03G0898300	RNA polymerase-associated protein LEO1	Leo1-like protein	transcription elongation from RNA polymerase II promoter	NA	Cdc73/Paf1 complex	82
TraesCS5D03G0898800	UDP-glycosyltransferase	UDP-glucoronosyl and UDP-glucosyl transferase	metabolic process	transferase activity, transferring hexosyl groups	NA	83
TraesCS5D03G0898900	UDP-glycosyltransferase	UDP-glucoronosyl and UDP-glucosyl transferase	metabolic process	transferase activity, transferring hexosyl groups	NA	84
TraesCS5D03G0899000	UDP-glycosyltransferase	UDP-glucoronosyl and UDP-glucosyl transferase	metabolic process	transferase activity, transferring hexosyl groups	NA	85
TraesCS5D03G0899300	UDP-glycosyltransferase	UDP-glucoronosyl and UDP-glucosyl transferase	metabolic process	transferase activity, transferring hexosyl groups	NA	86
TraesCS5D03G0899400	UDP-glycosyltransferase	UDP-glucoronosyl and UDP-glucosyl transferase	metabolic process	transferase activity, transferring hexosyl groups	NA	87
TraesCS5D03G0899600	UDP-glycosyltransferase	UDP-glucoronosyl and UDP-glucosyl transferase	metabolic process	transferase activity, transferring hexosyl groups	NA	88
TraesCS5D03G0899700	UDP-glycosyltransferase	UDP-glucoronosyl and UDP-glucosyl transferase	metabolic process	transferase activity, transferring hexosyl groups	NA	89
TraesCS5D03G0899900	UDP-glycosyltransferase	UDP-glucoronosyl and UDP-glucosyl transferase	metabolic process	transferase activity, transferring hexosyl groups	NA	90
TraesCS5D03G0900000	UDP-glycosyltransferase	UDP-glucoronosyl and UDP-glucosyl transferase	metabolic process	transferase activity, transferring hexosyl groups	NA	91
TraesCS5D03G0900300	UDP-glucose 6-dehydrogenase	UDP-glucose/GDP-mannose dehydrogenase family, UDP binding domain	oxidation-reduction process	UDP-glucose 6-dehydrogenase activity	NA	92
TraesCS5D03G0900500	WRKY transcription factor	WRKY DNA -binding domain	regulation of transcription, DNA-templated	transcription factor activity, sequence-specific DNA binding	NA	93
TraesCS5D03G0900800	Alpha-1,4 glucan phosphorylase	Carbohydrate phosphorylase	carbohydrate metabolic process	glycogen phosphorylase activity	NA	94
6A-1-AVRIG30239
TraesCS6A03G0282400	rRNA N-glycosidase	Ribosome inactivating protein	negative regulation of translation	rRNA N-glycosylase activity	NA	1
TraesCS6A03G0282700	F-box family protein	F-box domain	NA	protein binding	NA	2
TraesCS6A03G0282900	Polyubiquitin	Ubiquitin family	NA	protein binding	NA	3
TraesCS6A03G0283000	Exocyst complex component EXO70A1	Exo70 exocyst complex subunit	exocytosis	NA	exocyst	4
TraesCS6A03G0283500	Protein phosphatase 2C	Protein phosphatase 2C	NA	cation binding	NA	5
TraesCS6A03G0283600	Disease resistance protein (NBS-LRR class) family	NB-ARC domain	NA	ADP binding	NA	6
TraesCS6A03G0283700	NBS-LRR-like resistance protein	NB-ARC domain	NA	ADP binding	NA	7
TraesCS6A03G0283900	Disease resistance protein (NBS-LRR class) family	NB-ARC domain	NA	ADP binding	NA	8
TraesCS6A03G0284100	Homeobox protein, putative	Homeobox associated leucine zipper	regulation of transcription, DNA-templated	sequence-specific DNA binding	NA	9
TraesCS6A03G0284300	Flavin-containing monooxygenase	Flavin-binding monooxygenase-like	oxidation-reduction process	flavin adenine dinucleotide binding	NA	10
TraesCS6A03G0284400	Homeobox protein, putative	Homeobox domain	regulation of transcription, DNA-templated	DNA binding	NA	11
TraesCS6A03G0284900	SBP (S-ribonuclease-binding protein) family protein, putative	Zinc finger, C3HC4 type (RING finger)	protein ubiquitination	ubiquitin-protein transferase activity	nucleus	12
TraesCS6A03G0285500	Cytochrome P450 family protein, expressed	Cytochrome P450	oxidation-reduction process	oxidoreductase activity, acting on paired donors, with incorporation or reduction of molecular oxygen	NA	13
TraesCS6A03G0285600	Cytochrome P450 family protein, expressed	Cytochrome P450	oxidation-reduction process	oxidoreductase activity, acting on paired donors, with incorporation or reduction of molecular oxygen	NA	14
TraesCS6A03G0286000	CTD small phosphatase-like protein	NLI interacting factor-like phosphatase	NA	phosphatase activity	NA	15
TraesCS6A03G0286600	Plant calmodulin-binding protein-like protein	Plant calmodulin-binding domain	NA	calmodulin binding	NA	16
TraesCS6A03G0286800	Apoptosis-inducing factor-like protein A	Pyridine nucleotide-disulphide oxidoreductase	oxidation-reduction process	oxidoreductase activity	NA	17
TraesCS6A03G0286900	RING/U-box superfamily protein	Ring finger domain	NA	protein binding	NA	18
TraesCS6A03G0287100	Kelch repeat-containing protein 1	PAS domain	NA	protein binding	NA	19
TraesCS6A03G0287200	DUF1644 family protein	Protein of unknown function (DUF1644)	NA	nucleic acid binding	NA	20
TraesCS6A03G0287600	Protein kinase, putative	Protein tyrosine kinase	protein phosphorylation	protein kinase activity	NA	21
TraesCS6A03G0288200	Cellulose synthase, putative	Cellulose synthase	cellulose biosynthetic process	cellulose synthase (UDP-forming) activity	membrane	22
TraesCS6A03G0288300	Protein kinase, putative	Carbohydrate-binding protein of the ER	protein phosphorylation	ATP binding	NA	23
TraesCS6A03G0288400	Endoglucanase	Glycosyl hydrolase family 9	carbohydrate metabolic process	catalytic activity	NA	24
TraesCS6A03G0288500	Protein kinase, putative	Carbohydrate-binding protein of the ER	protein phosphorylation	protein binding	NA	25
TraesCS6A03G0288900	Diaminopimelate decarboxylase	Pyridoxal-dependent decarboxylase, pyridoxal binding domain	lysine biosynthetic process via diaminopimelate	diaminopimelate decarboxylase activity	NA	26
6A-2-AVRIG30272
TraesCS6A03G0331700	Receptor-like kinase	Protein kinase domain	protein phosphorylation	protein kinase activity	NA	1
TraesCS6A03G0333000	Biotin holocarboxylase synthetase 1-like protein	Biotin/lipoate A/B protein ligase family	cellular protein modification process	biotin-[acetyl-CoA-carboxylase] ligase activity	NA	2
TraesCS6A03G0333200	Sulfurtransferase	Rhodanese-like domain	NA	thiosulfate sulfurtransferase activity	NA	3
TraesCS6A03G0333400	Sulfurtransferase	Rhodanese-like domain	NA	thiosulfate sulfurtransferase activity	NA	4
TraesCS6A03G0333600	ABC transporter G family member	ABC transporter	NA	ATPase activity	membrane	5
TraesCS6A03G0334000	F-box protein	F-box domain	NA	protein binding	NA	6
TraesCS6A03G0334300	Glutathione synthetase	Eukaryotic glutathione synthase	glutathione biosynthetic process	glutathione synthase activity	NA	7
TraesCS6A03G0334400	Pentatricopeptide repeat-containing protein	PPR repeat	NA	protein binding	NA	8
TraesCS6A03G0335200	SAUR-like auxin-responsive protein family	Auxin responsive protein	response to auxin	NA	NA	9
TraesCS6A03G0335500	Urease accessory protein UreF	UreF	nitrogen compound metabolic process	nickel cation binding	NA	10
TraesCS6A03G0335600	Urease accessory protein F	UreF	nitrogen compound metabolic process	nickel cation binding	NA	11
TraesCS6A03G0335700	4-hydroxyphenylpyruvate dioxygenase	Glyoxalase/Bleomycin resistance protein/Dioxygenase superfamily	oxidation-reduction process	oxidoreductase activity, acting on single donors with incorporation of molecular oxygen	NA	12
TraesCS6A03G0336500	basic helix-loop-helix (bHLH) DNA-binding superfamily protein	Helix-loop-helix DNA-binding domain	NA	protein dimerization activity	NA	13
TraesCS6A03G0336700	Patatin	Patatin-like phospholipase	lipid metabolic process	NA	NA	14
TraesCS6A03G0339100	Peptide transporter	POT family	transport	transporter activity	membrane	15
7A-1-AVRIG33074
TraesCS7A03G0453900	DNA glycosylase	HhH-GPD superfamily base excision DNA repair protein	base-excision repair	catalytic activity	NA	1
TraesCS7A03G0454100	U-box domain-containing protein	U-box domain	protein ubiquitination	ubiquitin-protein transferase activity	NA	2
TraesCS7A03G0454200	Pyridoxamine 5'-phosphate oxidase family protein	Pyridoxamine 5'-phosphate oxidase	oxidation-reduction process	oxidoreductase activity	NA	3
TraesCS7A03G0454500	Transducin/WD40 repeat protein	WD domain, G-beta repeat	NA	protein binding	NA	4
TraesCS7A03G0455000	RNA binding protein, putative	RNA recognition motif. (a.k.a. RRM, RBD, or RNP domain)	NA	nucleic acid binding	NA	5
TraesCS7A03G0455300	Phosphoglucosamine mutase	Phosphoglucomutase/phosphomannomutase, alpha/beta/alpha domain III	carbohydrate metabolic process	magnesium ion binding	NA	6
TraesCS7A03G0455400	Aldo/keto reductase family oxidoreductase	Aldo/keto reductase family	oxidation-reduction process	oxidoreductase activity	NA	7
TraesCS7A03G0455600	Metalloendoproteinase 1	Matrixin	proteolysis	metallopeptidase activity	extracellular matrix	8
TraesCS7A03G0455700	Ribosomal RNA small subunit methyltransferase G	rRNA small subunit methyltransferase G	rRNA processing	rRNA methyltransferase activity	cytoplasm	9
TraesCS7A03G0456000	Protein NRT1/ PTR FAMILY 5.5	POT family	transport	transporter activity	membrane	10
TraesCS7A03G0456300	Phytochelatin synthase	Domain of unknown function (DUF1984)	response to metal ion	metal ion binding	NA	11
TraesCS7A03G0456900	Acyl-[acyl-carrier-protein] desaturase	Fatty acid desaturase	fatty acid metabolic process	acyl-[acyl-carrier-protein] desaturase activity	NA	12
TraesCS7A03G0457100	Glycosyltransferase	UDP-glucoronosyl and UDP-glucosyl transferase	metabolic process	transferase activity, transferring hexosyl groups	NA	13
TraesCS7A03G0457300	Carboxyl methyltransferase	SAM dependent carboxyl methyltransferase	NA	methyltransferase activity	NA	14
TraesCS7A03G0457500	TAF RNA polymerase I subunit A	TAF RNA Polymerase I subunit A	NA	protein binding	NA	15
TraesCS7A03G0458800	Alpha-mannosidase	Glycosyl hydrolases family 38 C-terminal domain	carbohydrate metabolic process	mannosidase activity	NA	16
TraesCS7A03G0458900	Alanine--tRNA ligase	Threonyl and Alanyl tRNA synthetase second additional domain	tRNA aminoacylation	ligase activity, forming aminoacyl-tRNA and related compounds	cytoplasm, chloroplast	17
TraesCS7A03G0460000	ATP synthase subunit a	ATP synthase A chain	ATP synthesis coupled proton transport	hydrogen ion transmembrane transporter activity	proton-transporting ATP synthase complex, coupling factor F(o)	18
TraesCS7A03G0460900	Maturase	Type II intron maturase	mRNA processing	NA	NA	19
TraesCS7A03G0461500	Cytochrome c oxidase subunit 1	Cytochrome C and Quinol oxidase polypeptide I	oxidation-reduction process	iron ion binding	integral component of membrane	20
TraesCS7A03G0462600	Cytochrome b	Cytochrome b/b6/petB	respiratory electron transport chain	ubiquinol-cytochrome-c reductase activity	membrane, respiratory chain complex III	21
TraesCS7A03G0463000	NADH-ubiquinone oxidoreductase chain 6	NADH-ubiquinone/plastoquinone oxidoreductase chain 6	oxidation-reduction process	NADH dehydrogenase (ubiquinone) activity	NA	22
TraesCS7A03G0464200	E2F transcription factor	E2F/DP family winged-helix DNA-binding domain	regulation of transcription, DNA-templated	transcription factor activity, sequence-specific DNA binding	transcription factor complex	23
TraesCS7A03G0464400	ATP-dependent RNA helicase	Sec63 Brl domain	NA	protein binding	NA	24
TraesCS7A03G0464700	Pyruvate dehydrogenase E1 component subunit alpha	Dehydrogenase E1 component	metabolic process	pyruvate dehydrogenase (acetyl-transferring) activity	intracellular membrane-bounded organelle	25
TraesCS7A03G0465900	UDP-glycosyltransferase	UDP-glucoronosyl and UDP-glucosyl transferase	metabolic process	transferase activity, transferring hexosyl groups	NA	26
TraesCS7A03G0466000	Endoglucanase	Glycosyl hydrolase family 9	carbohydrate metabolic process	hydrolase activity, hydrolyzing O-glycosyl compounds	NA	27
TraesCS7A03G0467200	Dynamin homolog	PH domain	NA	GTPase activity	NA	28
7A-2-IWB27404
TraesCS7A03G0953200	30S ribosomal protein S12	Ribosomal protein S12/S23	translation	structural constituent of ribosome	small ribosomal subunit, intracellular	1
TraesCS7A03G0953300	Potassium transporter	K+ potassium transporter	potassium ion transmembrane transport	potassium ion transmembrane transporter activity	membrane	2
TraesCS7A03G0953400	Pentatricopeptide repeat-containing protein	PPR repeat family	NA	protein binding	NA	3
TraesCS7A03G0953600	Late embryogenesis abundant protein	Late embryogenesis abundant protein	response to stress	NA	NA	4
TraesCS7A03G0954100	BTB/POZ domain containing protein, expressed	BTB/POZ domain	NA	protein binding	NA	5
TraesCS7A03G0954200	Peroxiredoxin, putative	Redoxin	cell redox homeostasis	oxidoreductase activity	NA	6
TraesCS7A03G0955000	Processing peptidase	Insulinase (Peptidase family M16)	NA	catalytic activity	NA	7
TraesCS7A03G0956300	Kinase family protein	Protein kinase domain	protein phosphorylation	catalytic activity	NA	8
TraesCS7A03G0956500	A/G-specific adenine DNA glycosylase	NUDIX domain	DNA repair	DNA N-glycosylase activity	NA	9
TraesCS7A03G0956600	Eukaryotic aspartyl protease family protein	Xylanase inhibitor C-terminal	proteolysis	aspartic-type endopeptidase activity	NA	10
TraesCS7A03G0957000	F-box family protein	F-box-like	NA	protein binding	NA	11
TraesCS7A03G0957100	Cysteine proteinase inhibitor	Aspartic acid proteinase inhibitor	NA	cysteine-type endopeptidase inhibitor activity	NA	12
TraesCS7A03G0957300	Cinnamoyl-CoA reductase 4	NAD dependent epimerase/dehydratase family	NA	coenzyme binding	NA	13
TraesCS7A03G0957700	Cinnamoyl-CoA reductase family protein	NAD dependent epimerase/dehydratase family	NA	catalytic activity	NA	14
TraesCS7A03G0957900	Histone-lysine N-methyltransferase	SET domain	NA	protein binding	NA	15
TraesCS7A03G0958300	Cinnamoyl-CoA reductase 4	NAD dependent epimerase/dehydratase family	NA	catalytic activity	NA	16
TraesCS7A03G0958400	Cinnamoyl-CoA reductase 4	NAD dependent epimerase/dehydratase family	NA	catalytic activity	NA	17
TraesCS7A03G0958500	Cinnamoyl-CoA reductase 4	NAD dependent epimerase/dehydratase family	NA	catalytic activity	NA	18
TraesCS7A03G0958600	Peroxidase	Peroxidase	oxidation-reduction process	peroxidase activity	NA	19
TraesCS7A03G0958800	Peroxidase	Peroxidase	response to oxidative stress	heme binding	NA	20
TraesCS7A03G0959500	Cinnamoyl-CoA reductase 4	NAD dependent epimerase/dehydratase family	NA	catalytic activity	NA	21
TraesCS7A03G0960300	Maturase	Type II intron maturase	mRNA processing	NA	NA	22
TraesCS7A03G0963000	Sodium/hydrogen exchanger 1	Sodium/hydrogen exchanger family	cation transport	solute:proton antiporter activity	NA	23
7B-IWB72576
TraesCS7B03G0114200	Nodulin-like / Major Facilitator Superfamily protein	Major Facilitator Superfamily	transmembrane transport	NA	integral component of membrane	1
TraesCS7B03G0114700	Alcohol dehydrogenase 3	Zinc-binding dehydrogenase	oxidation-reduction process	oxidoreductase activity	NA	2
TraesCS7B03G0115200	Exonuclease V, chloroplastic	Exonuclease V - a 5' deoxyribonuclease	NA	single-stranded DNA 5'-3' exodeoxyribonuclease activity	NA	3
TraesCS7B03G0115700	Subtilisin-like serine protease	Subtilase family	proteolysis	serine-type endopeptidase activity	NA	4
TraesCS7B03G0116400	Thioredoxin-like protein	Thioredoxin	cell redox homeostasis	NA	NA	5
TraesCS7B03G0116500	Acyl-coenzyme A oxidase	Acyl-CoA dehydrogenase, middle domain	fatty acid beta-oxidation	oxidoreductase activity, acting on the CH-CH group of donors	peroxisome	6
TraesCS7B03G0116700	Ubiquitin	Ubiquitin family	NA	protein binding	NA	7
TraesCS7B03G0116800	Aberrant root formation protein 4	Uncharacterised protein family, YAP/Alf4/glomulin	NA	binding	NA	8
TraesCS7B03G0118600	Protein phosphatase 2c, putative	Protein phosphatase 2C	NA	cation binding	NA	9
TraesCS7B03G0119400	Zinc import ATP-binding protein ZnuC	ABC transporter	NA	ATPase activity	NA	10
TraesCS7B03G0120300	Leucine-rich repeat receptor-like protein kinase family protein	Leucine rich repeat	NA	protein binding	NA	11
TraesCS7B03G0120800	Receptor-kinase, putative	Leucine rich repeat N-terminal domain	protein phosphorylation	ATP binding	NA	12
TraesCS7B03G0122000	DNA topoisomerase	GRF zinc finger	NA	zinc ion binding	NA	13
TraesCS7B03G0122200	Glycerol-3-phosphate transporter family protein	Major Facilitator Superfamily	transmembrane transport	transporter activity	integral component of membrane	14
TraesCS7B03G0123000	Glycosyltransferase	UDP-glucoronosyl and UDP-glucosyl transferase	metabolic process	transferase activity, transferring hexosyl groups	NA	15
TraesCS7B03G0123200	Glycosyltransferase	UDP-glucoronosyl and UDP-glucosyl transferase	metabolic process	transferase activity, transferring hexosyl groups	NA	16
TraesCS7B03G0123600	Photosystem II reaction center protein T	Photosystem II reaction centre T protein	photosynthesis	NA	photosystem II	17
TraesCS7B03G0124100	Serine protease HTRA1	Trypsin-like peptidase domain	proteolysis	protein binding	NA	18
TraesCS7B03G0125100	Endoglucanase	Glycosyl hydrolase family 9	carbohydrate metabolic process	hydrolase activity, hydrolyzing O-glycosyl compounds	NA	19
TraesCS7B03G0125300	Endoglucanase	Glycosyl hydrolase family 9	carbohydrate metabolic process	catalytic activity	NA	20
TraesCS7B03G0126200	RING/U-box superfamily protein	Ring finger domain	NA	protein binding	NA	21
TraesCS7B03G0126400	Kinase family protein	Protein tyrosine kinase	protein phosphorylation	protein binding	NA	22
TraesCS7B03G0126500	Telomeric repeat-binding factor 1	Myb-like DNA-binding domain	NA	DNA binding	NA	23
TraesCS7B03G0126600	FAD-dependent oxidoreductase family protein	FAD dependent oxidoreductase	oxidation-reduction process	oxidoreductase activity	NA	24
TraesCS7B03G0126700	Plasma membrane ATPase	haloacid dehalogenase-like hydrolase	ATP biosynthetic process	ATPase activity	integral component of membrane	25
TraesCS7B03G0128200	Ribosomal protein S13	Ribosomal protein S13/S18	translation	RNA binding	intracellular	26
TraesCS7B03G0130600	Ethylene-responsive transcription factor	AP2 domain	regulation of transcription, DNA-templated	transcription factor activity, sequence-specific DNA binding	NA	27
TraesCS7B03G0131500	Ankyrin repeat-containing protein, putative	Ankyrin repeat	NA	protein binding	NA	28
TraesCS7B03G0132300	Callose synthase	1,3-beta-glucan synthase subunit FKS1, domain-1	(1->3)-beta-D-glucan biosynthetic process	1,3-beta-D-glucan synthase activity	membrane	29
TraesCS7B03G0132400	Calcineurin-like metallo-phosphoesterase superfamily protein	Calcineurin-like phosphoesterase	NA	hydrolase activity	NA	30
TraesCS7B03G0132500	Protein kinase-like	Protein kinase domain	protein phosphorylation	protein kinase activity	NA	31
TraesCS7B03G0132900	Two-component response regulator	Response regulator receiver domain	signal transduction	DNA binding	NA	32
TraesCS7B03G0133200	Histidine kinase	Histidine kinase-, DNA gyrase B-, and HSP90-like ATPase	phosphorylation	phosphorelay sensor kinase activity	NA	33
TraesCS7B03G0133300	Two-component response regulator	Response regulator receiver domain	signal transduction	transcription factor activity, sequence-specific DNA binding	NA	34
TraesCS7B03G0133800	Histidine kinase	Response regulator receiver domain	phosphorylation	transferase activity, transferring phosphorus-containing groups	NA	35
TraesCS7B03G0134500	Histidine kinase	Response regulator receiver domain	phosphorelay signal transduction system	NA	NA	36
Note: potential candidate genes were highlighted.
